# Supplementary material for: Identification of Copy Number Variations and Genetic Diversity in Italian Insular Sheep Breeds
Source: Animals (Basel). 2022 Jan 17;12(2):217. doi: 10.3390/ani12020217 (PMC8773107; doi:10.3390/ani12020217)
Supplement: Supplementary file 1 [file animals-12-00217-s001.zip]

Archive with 1 entries (1 files):
- animals-1501417-supplementary.xlsx
