# Supplementary material for: Identification of Copy Number Variations and Genetic Diversity in Italian Insular Sheep Breeds
Source: Animals (Basel). 2022 Jan 17;12(2):217. doi: 10.3390/ani12020217 (PMC8773107; doi:10.3390/ani12020217)
Supplement: Supplementary file 1 [file animals-12-00217-s001.zip › animals-1501417-supplementary.xlsx]

## Sheet: Table S1
Table S1. CNVs identified in the Sicilian sheep breeds.
SampleID	Chromosome Name	Start Position	End Position	Length (bp)	Markers	State
BARB5	1	38467737	38544440	76704	3	-1
BARB17	1	38544440	38633519	89080	3	-1
BARB9	1	61023038	61082391	59354	3	-1
BARB19	1	72343138	72399188	56051	3	-1
BARB9	1	78427125	78793657	366533	10	-1
BARB1	1	78568831	78793657	224827	7	-1
BARB16	1	78575361	78793657	218297	6	-1
BARB16	1	80801999	81089531	287533	7	-1
BARB19	1	96223081	96341598	118518	3	-1
BARB5	1	121839751	121947920	108170	3	-1
BARB19	1	141612013	142505646	893634	20	-1
BARB15	1	153971703	154095953	124251	3	-1
BARB5	1	159515754	159749299	233546	3	-1
BARB21	1	166911475	167015857	104383	3	-1
BARB7	1	166911475	167015857	104383	3	-1
BARB15	1	174281498	174364031	82534	3	-1
BARB1	1	186744201	186815783	71583	3	1
BARB3	1	186790238	186867555	77318	3	1
BARB26	1	195409474	195517435	107962	3	-1
BARB9	1	200802005	200892001	89997	3	1
BARB16	1	200802005	201052414	250410	6	1
BARB19	1	200802005	201052414	250410	6	1
BARB20	1	200802005	201052414	250410	6	1
BARB21	1	200802005	201052414	250410	6	1
BARB1	1	204866048	205264304	398257	6	-1
BARB14	1	207979233	208136249	157017	3	-1
BARB15	1	207979233	208136249	157017	3	-1
BARB17	1	207979233	208136249	157017	3	-1
BARB25	1	207979233	208136249	157017	3	-1
BARB27	1	207979233	208136249	157017	3	-1
BARB28	1	207979233	208136249	157017	3	-1
BARB7	1	207979233	208136249	157017	3	-1
BARB1	1	220385389	220443925	58537	3	-1
BARB20	1	220991324	221371977	380654	9	1
BARB19	1	228425113	228526255	101143	3	-1
BARB21	1	230306316	230400188	93873	3	-1
BARB25	1	236808959	236851363	42405	3	-1
BARB21	1	236808959	237036005	227047	5	-1
BARB3	1	250134454	250163143	28690	3	1
BARB3	1	263831723	263937393	105671	4	1
BARB28	2	35321932	35380456	58525	3	-1
BARB26	2	45320994	45397988	76995	3	-1
BARB17	2	59306755	59379002	72248	3	-1
BARB19	2	59306755	59379002	72248	3	-1
BARB14	2	61735560	62064028	328469	8	-1
BARB5	2	68412890	68448937	36048	3	1
BARB14	2	75674121	75745623	71503	3	-1
BARB26	2	75674121	75745623	71503	3	-1
BARB26	2	76732322	76836434	104113	5	-1
BARB3	2	83644533	83722205	77673	3	-1
BARB19	2	108017934	108235636	217703	4	-1
BARB26	2	141539548	141595385	55838	3	-1
BARB14	2	141557795	141604180	46386	3	-1
BARB17	2	144866297	144991653	125357	3	-1
BARB1	2	150581854	150670921	89068	3	-1
BARB5	2	160104016	160233220	129205	3	-1
BARB21	2	161365880	161437744	71865	3	1
BARB14	2	163489017	163564272	75256	3	1
BARB27	2	163489017	163564272	75256	3	1
BARB29	2	163489017	163564272	75256	3	1
BARB4	2	163489017	163564272	75256	3	1
BARB14	2	167765463	167855866	90404	3	-1
BARB16	2	167765463	167855866	90404	3	-1
BARB26	2	167765463	167855866	90404	3	-1
BARB3	2	167765463	167855866	90404	3	-1
BARB4	2	167765463	167855866	90404	3	-1
BARB20	2	176659422	176695897	36476	3	1
BARB28	2	191499918	191583896	83979	3	1
BARB14	2	192175692	192288626	112935	4	-1
BARB1	2	193984737	194084442	99706	3	-1
BARB17	2	199546123	199626176	80054	3	-1
BARB29	2	199546123	199626176	80054	3	-1
BARB16	2	208597501	208676009	78509	3	-1
BARB28	2	224180466	224224169	43704	3	-1
BARB29	2	224180466	224224169	43704	3	-1
BARB27	2	224180466	224323379	142914	5	-1
BARB21	2	238259883	238361583	101701	3	1
BARB5	3	65177707	65256677	78971	3	1
BARB14	3	65256677	65333600	76924	3	1
BARB4	3	65256677	65333600	76924	3	1
BARB7	3	65256677	65333600	76924	3	1
BARB8	3	65256677	65333600	76924	3	1
BARB9	3	65256677	65333600	76924	3	1
BARB1	3	85860438	86100877	240440	3	-1
BARB19	3	85860438	86100877	240440	3	-1
BARB27	3	85860438	86100877	240440	3	-1
BARB9	3	88781021	89051199	270179	5	-1
BARB25	3	88917066	89082558	165493	6	-1
BARB25	3	110800161	110878376	78216	3	-1
BARB4	3	123131503	123435789	304287	6	-1
BARB4	3	182242247	182332151	89905	3	1
BARB8	3	182242247	182332151	89905	3	1
BARB5	3	218351678	218474244	122567	3	1
BARB1	4	9768229	9852609	84381	3	1
BARB7	4	9768229	9852609	84381	3	1
BARB1	4	23692103	23774092	81990	3	-1
BARB7	4	23703578	23877101	173524	3	-1
BARB21	4	23703578	23958565	254988	4	-1
BARB26	4	23703578	23958565	254988	4	-1
BARB4	4	23703578	23958565	254988	4	-1
BARB9	4	23703578	23958565	254988	4	-1
BARB14	4	23774092	23958565	184474	3	-1
BARB16	4	23774092	23958565	184474	3	-1
BARB27	4	23774092	23958565	184474	3	-1
BARB3	4	23774092	23958565	184474	3	-1
BARB20	4	41874440	42051122	176683	3	1
BARB19	4	53765513	53878397	112885	3	-1
BARB17	4	83150139	83233975	83837	3	1
BARB29	4	83150139	83233975	83837	3	1
BARB7	4	83150139	83233975	83837	3	1
BARB9	4	83150139	83233975	83837	3	1
BARB21	4	85478735	85555797	77063	3	-1
BARB25	4	85509629	85699516	189888	4	-1
BARB4	4	98985252	99107504	122253	3	-1
BARB29	4	106225013	106671326	446314	9	1
BARB3	4	106225013	106671326	446314	9	1
BARB21	4	106367140	106671326	304187	6	1
BARB15	4	106605900	106671326	65427	3	1
BARB17	4	106605900	106671326	65427	3	1
BARB28	4	106605900	106671326	65427	3	1
BARB5	4	114110945	114190869	79925	3	1
BARB7	5	1862639	1967727	105089	3	-1
BARB15	5	11978651	12432816	454166	8	-1
BARB19	5	32285586	32330335	44750	3	-1
BARB17	5	34694818	34773855	79038	3	-1
BARB3	5	34694818	34773855	79038	3	-1
BARB1	5	39400849	39585301	184453	3	-1
BARB27	5	39479796	39617144	137349	3	-1
BARB5	5	39479796	39617144	137349	3	-1
BARB25	5	47282405	47380023	97619	3	-1
BARB16	5	73586339	73675684	89346	3	-1
BARB4	5	73586339	73675684	89346	3	-1
BARB1	5	80634780	80725404	90625	3	1
BARB14	5	80634780	80725404	90625	3	1
BARB29	5	80634780	80725404	90625	3	1
BARB5	5	80634780	80725404	90625	3	1
BARB8	5	80634780	80725404	90625	3	1
BARB9	5	80634780	80725404	90625	3	1
BARB26	5	82479568	83414197	934630	6	-1
BARB15	5	94179309	94240180	60872	3	-1
BARB17	5	94179309	94240180	60872	3	-1
BARB21	5	94179309	94240180	60872	3	-1
BARB27	5	94179309	94240180	60872	3	-1
BARB28	5	94179309	94240180	60872	3	-1
BARB1	5	95556410	95921147	364738	10	-1
BARB25	5	103203824	103304973	101150	3	-1
BARB27	5	103203824	103304973	101150	3	-1
BARB7	6	5340245	5849398	509154	3	-1
BARB14	6	13763327	13856677	93351	5	-1
BARB29	6	13789813	13856677	66865	4	-1
BARB7	6	14595292	14756953	161662	3	1
BARB9	6	14595292	14756953	161662	3	1
BARB1	6	14756953	14956349	199397	7	1
BARB25	6	14756953	14956349	199397	7	1
BARB4	6	15205186	15675475	470290	6	-1
BARB21	6	27523305	27720542	197238	3	-1
BARB20	6	27601709	27730296	128588	3	-1
BARB8	6	27601709	27730296	128588	3	-1
BARB1	6	27720542	27784139	63598	3	-1
BARB17	6	29310032	29535065	225034	7	-1
BARB28	6	29310032	29535065	225034	7	-1
BARB27	6	30483454	30700930	217477	7	1
BARB21	6	47740471	47821353	80883	3	-1
BARB3	6	47740471	47821353	80883	3	-1
BARB3	6	55654608	55699800	45193	3	-1
BARB26	6	64333917	64377372	43456	3	-1
BARB5	6	64333917	64377372	43456	3	-1
BARB7	6	64333917	64377372	43456	3	-1
BARB9	6	64377372	64429829	52458	3	-1
BARB3	6	78944286	79135069	190784	3	-1
BARB26	6	84350628	84741073	390446	3	-1
BARB21	6	89299308	89405231	105924	3	-1
BARB20	6	90328282	90442390	114109	3	-1
BARB7	6	91873177	91938450	65274	3	-1
BARB14	7	15682450	15739306	56857	3	-1
BARB27	7	22026509	22217201	190693	6	-1
BARB9	7	33343254	33450952	107699	3	1
BARB4	7	53354154	53596456	242303	5	-1
BARB17	7	53411836	53596456	184621	4	-1
BARB28	7	59149162	59183240	34079	3	-1
BARB1	7	73331646	73391528	59883	4	1
BARB1	7	86374591	86533623	159033	4	1
BARB4	7	86389935	86533623	143689	3	1
BARB8	8	2165227	2642355	477129	5	1
BARB1	8	7852184	8110952	258769	3	-1
BARB14	8	11936428	12128644	192217	3	-1
BARB3	8	32661213	32778561	117349	3	1
BARB8	8	32661213	32778561	117349	3	1
BARB26	8	32979538	33070921	91384	3	-1
BARB9	8	32979538	33070921	91384	3	-1
BARB16	8	42256275	42651361	395087	8	-1
BARB26	8	42392488	42994489	602002	12	-1
BARB1	8	42670400	42994489	324090	4	-1
BARB20	8	56216655	56295717	79063	3	-1
BARB25	8	56284846	56381231	96386	3	-1
BARB7	8	59355436	59478828	123393	3	-1
BARB15	8	62829570	63010926	181357	3	-1
BARB17	8	62829570	63010926	181357	3	-1
BARB28	8	62829570	63010926	181357	3	-1
BARB4	8	62829570	63010926	181357	3	-1
BARB14	8	64730256	64883648	153393	3	-1
BARB26	8	64730256	64883648	153393	3	-1
BARB29	8	68754554	68953603	199050	3	-1
BARB21	8	72243126	72284055	40930	3	-1
BARB3	8	80206427	80247025	40599	4	-1
BARB26	9	4595623	4916367	320745	6	-1
BARB16	9	7180950	7650350	469401	13	-1
BARB29	9	7180950	7650350	469401	13	-1
BARB25	9	7180950	7905803	724854	16	-1
BARB27	9	7486802	7838010	351209	8	-1
BARB28	9	15400018	15499399	99382	3	-1
BARB20	9	28233297	28340689	107393	3	-1
BARB1	9	30783917	30852525	68609	3	1
BARB28	9	43584092	43666500	82409	3	-1
BARB29	9	43584092	43666500	82409	3	-1
BARB15	9	54456115	54571904	115790	3	-1
BARB9	9	54456115	54571904	115790	3	-1
BARB16	9	57146343	57228393	82051	3	1
BARB21	9	64223040	64345921	122882	3	1
BARB29	9	64223040	64345921	122882	3	1
BARB20	9	65709610	65903292	193683	6	1
BARB19	9	72169170	72668271	499102	12	-1
BARB27	9	75559278	75578305	19028	3	1
BARB3	9	77377746	78451353	1073608	19	-1
BARB20	9	86827905	87056637	228733	4	1
BARB21	9	86827905	87056637	228733	4	1
BARB29	9	86827905	87056637	228733	4	1
BARB16	10	6883264	8444963	1561700	23	-1
BARB14	10	24187107	24255023	67917	3	-1
BARB21	10	27701281	27777173	75893	3	-1
BARB25	10	27701281	27777173	75893	3	-1
BARB16	10	27734224	27809739	75516	3	-1
BARB7	10	27734224	27994797	260574	8	-1
BARB16	10	36957503	39026371	2068869	25	-1
BARB26	10	37038589	39414227	2375639	32	-1
BARB1	10	37243595	38381043	1137449	9	-1
BARB14	10	38751668	39026371	274704	3	-1
BARB28	10	62676178	62729605	53428	3	-1
BARB3	10	62705912	62795305	89394	3	-1
BARB7	10	75682529	75746175	63647	3	-1
BARB8	10	75682529	75746175	63647	3	-1
BARB25	10	79494339	79574706	80368	3	-1
BARB1	11	2971865	3030580	58716	3	-1
BARB28	11	9478812	9863824	385013	7	-1
BARB17	11	15104835	15334352	229518	3	-1
BARB29	11	16388774	16628415	239642	5	1
BARB19	11	17484440	17802130	317691	6	-1
BARB3	11	17484440	17848541	364102	7	-1
BARB1	11	33267847	33379161	111315	3	-1
BARB16	11	33267847	33379161	111315	3	-1
BARB25	11	33267847	33379161	111315	3	-1
BARB26	11	33267847	33379161	111315	3	-1
BARB29	11	33267847	33379161	111315	3	-1
BARB14	11	42545636	42850901	305266	4	1
BARB5	11	42545636	42850901	305266	4	1
BARB26	12	7462611	8353791	891181	18	-1
BARB1	12	8139308	8281364	142057	5	-1
BARB15	12	8139308	8281364	142057	5	-1
BARB16	12	8139308	8281364	142057	5	-1
BARB25	12	8139308	8281364	142057	5	-1
BARB27	12	8139308	8281364	142057	5	-1
BARB3	12	8139308	8281364	142057	5	-1
BARB7	12	8139308	8281364	142057	5	-1
BARB9	12	8139308	8281364	142057	5	-1
BARB20	12	8732760	8774959	42200	3	-1
BARB28	12	12706291	12762374	56084	3	1
BARB8	12	28756629	28854148	97520	3	1
BARB19	12	56261324	56693615	432292	11	-1
BARB14	12	56261324	56717933	456610	12	-1
BARB21	12	56285258	56693615	408358	10	-1
BARB25	12	56479439	56597667	118229	3	-1
BARB4	12	56479439	56661745	182307	4	-1
BARB5	12	56479439	56661745	182307	4	-1
BARB15	12	56479439	56693615	214177	5	-1
BARB16	12	56479439	56693615	214177	5	-1
BARB29	12	56479439	56693615	214177	5	-1
BARB3	12	56479439	56693615	214177	5	-1
BARB7	12	56479439	56693615	214177	5	-1
BARB8	12	56479439	56717933	238495	6	-1
BARB1	12	69184346	69269910	85565	3	1
BARB7	12	69184346	69269910	85565	3	1
BARB9	12	69228088	69314979	86892	3	1
BARB14	12	73046697	73228929	182233	3	-1
BARB20	12	78259031	78925714	666684	9	1
BARB7	13	54422849	54546972	124124	3	-1
BARB28	13	60432575	61043774	611200	13	-1
BARB1	13	76496664	76580432	83769	3	-1
BARB7	13	78004271	78123696	119426	3	-1
BARB21	14	2449677	2578678	129002	3	1
BARB26	14	14964181	15438181	474001	5	-1
BARB5	14	24887017	25159878	272862	6	1
BARB1	14	26343076	26432138	89063	3	-1
BARB16	14	26343076	26549926	206851	4	-1
BARB15	14	35453538	35503742	50205	3	-1
BARB3	14	35453538	35503742	50205	3	-1
BARB19	14	42151191	42265952	114762	3	-1
BARB15	15	14771330	14863421	92092	3	-1
BARB1	15	49215124	49566415	351292	6	-1
BARB14	15	49215124	49566415	351292	6	-1
BARB25	15	49215124	49566415	351292	6	-1
BARB8	15	49215124	49566415	351292	6	-1
BARB20	15	49215124	49628063	412940	7	-1
BARB3	15	49215124	49628063	412940	7	-1
BARB4	15	49215124	49628063	412940	7	-1
BARB14	15	65522727	65593216	70490	3	1
BARB20	15	65522727	65593216	70490	3	1
BARB25	15	65522727	65593216	70490	3	1
BARB26	15	65522727	65593216	70490	3	1
BARB27	15	65522727	65593216	70490	3	1
BARB28	15	65522727	65593216	70490	3	1
BARB29	15	65522727	65593216	70490	3	1
BARB8	15	65522727	65593216	70490	3	1
BARB9	15	65522727	65593216	70490	3	1
BARB17	15	66579723	66843725	264003	7	-1
BARB21	15	70691131	70799094	107964	4	1
BARB5	15	70691131	70799094	107964	4	1
BARB1	15	76646894	76856381	209488	4	-1
BARB1	15	78626657	78695106	68450	3	-1
BARB7	15	78626657	78695106	68450	3	-1
BARB3	16	2059736	2218331	158596	3	-1
BARB7	16	2059736	2218331	158596	3	-1
BARB14	16	13528048	13643499	115452	3	-1
BARB7	16	13528048	13643499	115452	3	-1
BARB8	16	13528048	13643499	115452	3	-1
BARB20	16	13528048	13707327	179280	4	-1
BARB25	16	13528048	13707327	179280	4	-1
BARB3	16	13528048	13707327	179280	4	-1
BARB15	16	13609946	13707327	97382	3	-1
BARB15	16	31134853	31260099	125247	3	-1
BARB19	16	31134853	31260099	125247	3	-1
BARB20	16	31134853	31260099	125247	3	-1
BARB27	16	31134853	31260099	125247	3	-1
BARB28	16	31134853	31260099	125247	3	-1
BARB5	16	31134853	31260099	125247	3	-1
BARB7	16	31134853	31260099	125247	3	-1
BARB3	16	31147411	31325254	177844	3	-1
BARB16	16	43340338	45353856	2013519	32	-1
BARB26	16	43340338	45663897	2323560	38	-1
BARB27	16	53091017	53439521	348505	5	-1
BARB5	16	58136188	58230415	94228	3	-1
BARB26	17	1082454	1552390	469937	11	-1
BARB26	17	3544077	3671652	127576	3	-1
BARB8	17	8557131	8739357	182227	3	-1
BARB28	17	17223531	19385324	2161794	44	-1
BARB28	17	29099210	29616878	517669	11	-1
BARB20	17	43180464	43316027	135564	4	-1
BARB25	17	43270984	43337483	66500	3	-1
BARB29	17	47989581	48190146	200566	4	-1
BARB5	17	47989581	48190146	200566	4	-1
BARB14	17	48148077	48228848	80772	3	-1
BARB15	17	48148077	48228848	80772	3	-1
BARB28	17	48148077	48228848	80772	3	-1
BARB7	17	48148077	48228848	80772	3	-1
BARB25	17	57986988	58424553	437566	7	-1
BARB9	18	13745532	13899278	153747	3	-1
BARB20	18	29936121	30123076	186956	5	-1
BARB16	18	36472813	36787030	314218	9	-1
BARB15	18	38218894	38335671	116778	3	1
BARB9	18	38218894	38335671	116778	3	1
BARB21	18	40088270	40162856	74587	3	-1
BARB1	18	42956773	43017501	60729	3	-1
BARB29	18	42956773	43017501	60729	3	-1
BARB7	18	42956773	43017501	60729	3	-1
BARB8	18	42956773	43017501	60729	3	-1
BARB27	18	42998548	43108951	110404	3	-1
BARB26	18	44104207	44167104	62898	3	-1
BARB26	18	50772424	52750500	1978077	28	-1
BARB29	19	14501574	14617879	116306	3	-1
BARB8	19	15225584	15293305	67722	3	1
BARB28	19	30375534	30757607	382074	10	-1
BARB4	19	34013836	34472912	459077	11	-1
BARB20	19	43463751	43557374	93624	3	1
BARB21	19	43463751	43557374	93624	3	1
BARB26	19	57844660	60344597	2499938	40	-1
BARB26	20	216960	856759	639800	6	-1
BARB3	20	14120735	14271869	151135	3	-1
BARB8	20	14120735	14271869	151135	3	-1
BARB26	20	22217044	23008710	791667	18	-1
BARB14	20	23004273	23084566	80294	3	-1
BARB16	20	23004273	23084566	80294	3	-1
BARB1	20	23008710	23119987	111278	3	-1
BARB17	20	23008710	23119987	111278	3	-1
BARB19	20	23008710	23119987	111278	3	-1
BARB27	20	23008710	23119987	111278	3	-1
BARB7	20	23008710	23119987	111278	3	-1
BARB19	20	40967494	41072170	104677	3	-1
BARB20	20	45375105	45443660	68556	3	-1
BARB8	20	45375105	45443660	68556	3	-1
BARB26	20	45405322	45543318	137997	5	-1
BARB3	20	45443660	45543318	99659	4	-1
BARB3	20	50016278	50943810	927533	9	-1
BARB4	21	16842958	19193532	2350575	37	-1
BARB1	21	17410052	18899984	1489933	25	-1
BARB27	21	17888494	18899984	1011491	17	-1
BARB3	21	21432682	21483910	51229	3	-1
BARB26	21	39935193	39990742	55550	3	-1
BARB7	21	40398403	40533313	134911	3	-1
BARB19	23	12624271	13001005	376735	6	-1
BARB5	23	12624271	13046016	421746	7	-1
BARB4	23	12649375	13001005	351631	5	-1
BARB7	23	12649375	13046016	396642	6	-1
BARB21	23	12774144	13001005	226862	4	-1
BARB14	23	12805610	13001005	195396	3	-1
BARB25	23	12805610	13001005	195396	3	-1
BARB26	23	12805610	13001005	195396	3	-1
BARB9	23	12805610	13001005	195396	3	-1
BARB1	23	12805610	13046016	240407	4	-1
BARB7	23	37464041	37636076	172036	4	1
BARB9	23	37464041	37636076	172036	4	1
BARB16	23	37464041	37749930	285890	6	1
BARB5	23	37464041	37749930	285890	6	1
BARB19	23	41484064	41621459	137396	3	-1
BARB16	23	43397227	43912570	515344	6	1
BARB19	24	18875112	19019554	144443	3	-1
BARB29	25	9254088	9515520	261433	5	1
BARB28	25	13382326	13795161	412836	10	-1
BARB20	25	13562385	13795161	232777	7	-1
BARB21	25	13562385	13795161	232777	7	-1
BARB4	25	13562385	13795161	232777	7	-1
BARB14	25	13671914	13795161	123248	5	-1
BARB19	25	13671914	13795161	123248	5	-1
BARB5	25	13671914	13795161	123248	5	-1
BARB9	25	13671914	13795161	123248	5	-1
BARB25	25	13785994	13860422	74429	3	-1
BARB20	25	17456762	17613358	156597	3	-1
BARB19	25	17456762	17691001	234240	5	-1
BARB16	25	18196980	18285902	88923	3	-1
BARB5	25	28027779	28150721	122943	3	-1
BARB25	26	7795690	7910544	114855	4	-1
BARB9	26	9906324	9959959	53636	3	1
BARB7	26	35974235	36074023	99789	3	-1
COM_CT53	1	52854	999877	947024	15	-1
COM_CT58	1	52854	999877	947024	15	-1
COM_CT55	1	52854	1513820	1460967	21	-1
COM_CT61	1	52854	1618342	1565489	22	-1
COM23	1	15371516	15619006	247491	5	-1
COM3	1	15371516	15619006	247491	5	-1
COM32	1	15371516	15619006	247491	5	-1
COM25	1	25190083	25319915	129833	3	-1
COM3	1	38467737	38544440	76704	3	-1
COM17	1	42805325	42866899	61575	3	1
COM33	1	42805325	42866899	61575	3	1
COM31	1	55702139	55845405	143267	4	-1
COM8	1	55702139	55845405	143267	4	-1
COM_CT61	1	78369193	78890570	521378	13	-1
COM27	1	78751964	78890570	138607	4	-1
COM4	1	80650928	81010755	359828	8	-1
COM11_47	1	80723243	81059668	336426	7	-1
COM10_46	1	80801999	81010755	208757	5	-1
COM14	1	80801999	81010755	208757	5	-1
COM3	1	80801999	81010755	208757	5	-1
COM7	1	80801999	81010755	208757	5	-1
COM9	1	80801999	81010755	208757	5	-1
COM8	1	80801999	81089531	287533	7	-1
COM3	1	107301581	107428243	126663	3	-1
COM8	1	107301581	107428243	126663	3	-1
COM34	1	107359930	107476127	116198	3	-1
COM4	1	113218970	113329314	110345	4	1
COM5_41	1	129332577	129490684	158108	4	-1
COM9_45	1	129332577	129585126	252550	5	-1
COM_CT55	1	135880508	135994256	113749	4	1
COM30	1	135880508	136046679	166172	5	1
COM_CT58	1	155195407	155344880	149474	5	1
COM7_43	1	161068290	161174373	106084	3	-1
COM8_44	1	161068290	161174373	106084	3	-1
COM27	1	166753643	168507052	1753410	21	-1
COM35	1	166753643	168507052	1753410	21	-1
COM10	1	177954467	178013813	59347	3	-1
COM3	1	177954467	178013813	59347	3	-1
COM_CT76	1	185999973	186094491	94519	3	1
COM25	1	186339271	186867555	528285	10	1
COM34	1	186744201	186815783	71583	3	1
COM3	1	188200335	188571893	371559	3	-1
COM10	1	193875999	193996811	120813	3	-1
COM7	1	193917819	194006085	88267	3	-1
COM11_47	1	207979233	208136249	157017	3	-1
COM22	1	208935512	209015968	80457	5	-1
COM25	1	208935512	209015968	80457	5	-1
COM_CT76	1	212888343	213159333	270991	7	-1
COM23	1	215546310	215633120	86811	3	1
COM27	1	215546310	215633120	86811	3	1
COM3	1	215546310	215633120	86811	3	1
COM34	1	215546310	215633120	86811	3	1
COM10_46	1	220385389	220443925	58537	3	-1
COM3	1	220385389	220443925	58537	3	-1
COM8	1	220385389	220443925	58537	3	-1
COM4	1	224808386	224886273	77888	3	1
COM9_45	1	224808386	224886273	77888	3	1
COM_CT55	1	233833592	234490177	656586	6	-1
COM_CT63	1	233833592	234490177	656586	6	-1
COM_CT74	1	233833592	234490177	656586	6	-1
COM_CT76	1	233833592	234490177	656586	6	-1
COM29	1	241181922	241653162	471241	10	-1
COM34	1	241181922	241653162	471241	10	-1
COM36	1	241181922	241653162	471241	10	-1
COM20	1	241583858	241653162	69305	3	-1
COM23	1	241583858	241653162	69305	3	-1
COM31	1	241583858	241653162	69305	3	-1
COM14	1	244273088	244494879	221792	6	1
COM22	1	244273088	244494879	221792	6	1
COM27	1	270091408	270174694	83287	3	-1
COM_CT58	2	158066	1248985	1090920	13	-1
COM_CT61	2	158066	1351094	1193029	14	-1
COM3_39	2	158066	1482554	1324489	17	-1
COM15	2	18903649	19145768	242120	8	-1
COM28	2	18903649	19145768	242120	8	-1
COM3_39	2	18903649	19145768	242120	8	-1
COM4_40	2	18903649	19145768	242120	8	-1
COM7	2	18903649	19145768	242120	8	-1
COM_CT76	2	18903649	19163821	260173	9	-1
COM25	2	18903649	19231312	327664	10	-1
COM5	2	18903649	19231312	327664	10	-1
COM7	2	45397988	45500785	102798	3	-1
COM_CT63	2	58905801	58969655	63855	3	-1
COM11_47	2	58905801	58969655	63855	3	-1
COM10_46	2	58905801	58996361	90561	4	-1
COM32	2	58905801	58996361	90561	4	-1
COM9_45	2	58905801	58996361	90561	4	-1
COM20	2	58918403	58996361	77959	3	-1
COM22	2	58918403	58996361	77959	3	-1
COM25	2	58918403	58996361	77959	3	-1
COM35	2	58918403	58996361	77959	3	-1
COM11_47	2	69096177	69251399	155223	4	1
COM11	2	76732322	76836434	104113	5	-1
COM25	2	77435455	77462741	27287	3	-1
COM10_46	2	78792339	78903649	111311	4	-1
COM7	2	78792339	78903649	111311	4	-1
COM7_43	2	78792339	78903649	111311	4	-1
COM_CT58	2	79189919	79733979	544061	9	-1
COM14	2	79603684	79733979	130296	4	-1
COM15	2	79603684	79733979	130296	4	-1
COM28	2	79603684	79733979	130296	4	-1
COM5_41	2	79603684	79733979	130296	4	-1
COM16	2	121841018	122060498	219481	3	-1
COM23	2	121841018	122060498	219481	3	-1
COM25	2	121841018	122060498	219481	3	-1
COM26	2	121841018	122060498	219481	3	-1
COM27	2	121841018	122060498	219481	3	-1
COM29	2	121841018	122060498	219481	3	-1
COM30	2	121841018	122060498	219481	3	-1
COM31	2	121841018	122060498	219481	3	-1
COM34	2	121841018	122060498	219481	3	-1
COM36	2	121841018	122060498	219481	3	-1
COM_CT55	2	130606432	130733844	127413	3	1
COM_CT63	2	130606432	130733844	127413	3	1
COM_CT58	2	132841528	132904756	63229	3	-1
COM28	2	148618467	148723045	104579	3	-1
COM7_43	2	149720801	149906101	185301	4	1
COM31	2	149906101	150005415	99315	3	-1
COM_CT55	2	167765463	167855866	90404	3	-1
COM_CT58	2	167765463	167855866	90404	3	-1
COM_CT61	2	167765463	167855866	90404	3	-1
COM_CT63	2	167765463	167855866	90404	3	-1
COM_CT74	2	167765463	167855866	90404	3	-1
COM10	2	167765463	167855866	90404	3	-1
COM10_46	2	167765463	167855866	90404	3	-1
COM11	2	167765463	167855866	90404	3	-1
COM11_47	2	167765463	167855866	90404	3	-1
COM14	2	167765463	167855866	90404	3	-1
COM15	2	167765463	167855866	90404	3	-1
COM17	2	167765463	167855866	90404	3	-1
COM22	2	167765463	167855866	90404	3	-1
COM23	2	167765463	167855866	90404	3	-1
COM25	2	167765463	167855866	90404	3	-1
COM26	2	167765463	167855866	90404	3	-1
COM27	2	167765463	167855866	90404	3	-1
COM28	2	167765463	167855866	90404	3	-1
COM29	2	167765463	167855866	90404	3	-1
COM3	2	167765463	167855866	90404	3	-1
COM30	2	167765463	167855866	90404	3	-1
COM32	2	167765463	167855866	90404	3	-1
COM33	2	167765463	167855866	90404	3	-1
COM34	2	167765463	167855866	90404	3	-1
COM35	2	167765463	167855866	90404	3	-1
COM36	2	167765463	167855866	90404	3	-1
COM4	2	167765463	167855866	90404	3	-1
COM4_40	2	167765463	167855866	90404	3	-1
COM5	2	167765463	167855866	90404	3	-1
COM5_41	2	167765463	167855866	90404	3	-1
COM6_42	2	167765463	167855866	90404	3	-1
COM7	2	167765463	167855866	90404	3	-1
COM8	2	167765463	167855866	90404	3	-1
COM9	2	167765463	167855866	90404	3	-1
COM9_45	2	167765463	167855866	90404	3	-1
COM27	2	169195388	169443127	247740	7	-1
COM15	2	169356165	169443127	86963	3	-1
COM25	2	169356165	169443127	86963	3	-1
COM22	2	192869029	192989350	120322	3	-1
COM8_44	2	194210327	194302020	91694	3	-1
COM25	2	197866290	198155571	289282	5	-1
COM27	2	197866290	198155571	289282	5	-1
COM11_47	2	197913044	198155571	242528	4	-1
COM5_41	2	197913044	198155571	242528	4	-1
COM25	2	199546123	199626176	80054	3	-1
COM33	2	199546123	199626176	80054	3	-1
COM28	2	202755341	202832216	76876	3	-1
COM32	2	202755341	202832216	76876	3	-1
COM10_46	2	205454966	205532679	77714	3	1
COM34	2	205454966	205532679	77714	3	1
COM_CT76	2	208564435	208676009	111575	5	-1
COM_CT74	2	208597501	208676009	78509	3	-1
COM10	2	208597501	208676009	78509	3	-1
COM10_46	2	208597501	208676009	78509	3	-1
COM11	2	208597501	208676009	78509	3	-1
COM11_47	2	208597501	208676009	78509	3	-1
COM14	2	208597501	208676009	78509	3	-1
COM15	2	208597501	208676009	78509	3	-1
COM20	2	208597501	208676009	78509	3	-1
COM22	2	208597501	208676009	78509	3	-1
COM25	2	208597501	208676009	78509	3	-1
COM27	2	208597501	208676009	78509	3	-1
COM28	2	208597501	208676009	78509	3	-1
COM3_39	2	208597501	208676009	78509	3	-1
COM30	2	208597501	208676009	78509	3	-1
COM33	2	208597501	208676009	78509	3	-1
COM35	2	208597501	208676009	78509	3	-1
COM4	2	208597501	208676009	78509	3	-1
COM4_40	2	208597501	208676009	78509	3	-1
COM5_41	2	208597501	208676009	78509	3	-1
COM7	2	208597501	208676009	78509	3	-1
COM8	2	208597501	208676009	78509	3	-1
COM9	2	208597501	208676009	78509	3	-1
COM9_45	2	208597501	208676009	78509	3	-1
COM7_43	2	208597501	208857297	259797	5	-1
COM7_43	2	229319877	229423565	103689	5	-1
COM22	2	229319877	229466112	146236	6	-1
COM23	2	229319877	229466112	146236	6	-1
COM25	2	229319877	229466112	146236	6	-1
COM26	2	229319877	229466112	146236	6	-1
COM28	2	229319877	229466112	146236	6	-1
COM4	2	229397259	229423565	26307	3	-1
COM_CT63	2	229397259	229466112	68854	4	-1
COM15	2	229397259	229466112	68854	4	-1
COM_CT53	2	248747770	248808654	60885	3	-1
COM_CT55	2	248747770	248808654	60885	3	-1
COM_CT58	2	248747770	248808654	60885	3	-1
COM_CT61	2	248747770	248808654	60885	3	-1
COM_CT63	2	248747770	248808654	60885	3	-1
COM_CT55	3	143455	3439243	3295789	47	-1
COM_CT61	3	143455	3803699	3660245	54	-1
COM_CT53	3	4543145	4648352	105208	3	1
COM_CT58	3	4543145	4648352	105208	3	1
COM_CT63	3	4543145	4648352	105208	3	1
COM10_46	3	4543145	4648352	105208	3	1
COM16	3	4543145	4648352	105208	3	1
COM22	3	4543145	4648352	105208	3	1
COM28	3	4543145	4648352	105208	3	1
COM29	3	4543145	4648352	105208	3	1
COM3_39	3	4543145	4648352	105208	3	1
COM31	3	4543145	4648352	105208	3	1
COM32	3	4543145	4648352	105208	3	1
COM33	3	4543145	4648352	105208	3	1
COM35	3	4543145	4648352	105208	3	1
COM5	3	4543145	4648352	105208	3	1
COM5_41	3	4543145	4648352	105208	3	1
COM7	3	4543145	4648352	105208	3	1
COM8_44	3	4543145	4648352	105208	3	1
COM9	3	4543145	4648352	105208	3	1
COM9_45	3	4543145	4648352	105208	3	1
COM11	3	4543145	4700819	157675	5	1
COM6_42	3	4543145	4700819	157675	5	1
COM11_47	3	4636043	4700819	64777	4	1
COM15	3	4636043	4700819	64777	4	1
COM25	3	4636043	4700819	64777	4	1
COM7_43	3	4636043	4700819	64777	4	1
COM8	3	4636043	4700819	64777	4	1
COM31	3	22022123	22305545	283423	6	-1
COM28	3	22022123	22503025	480903	11	-1
COM7	3	22114278	22503025	388748	10	-1
COM_CT63	3	38910350	39172431	262082	3	1
COM7	3	40657958	40751920	93963	3	-1
COM15	3	44037823	44178996	141174	4	-1
COM29	3	44037823	44221501	183679	5	-1
COM3_39	3	52899326	54798174	1898849	30	-1
COM5_41	3	52899326	54798174	1898849	30	-1
COM9	3	54343038	54798174	455137	13	-1
COM7	3	54368964	54755148	386185	11	-1
COM29	3	54368964	54798174	429211	12	-1
COM25	3	55441664	55539022	97359	3	-1
COM_CT58	3	56077402	56281318	203917	4	-1
COM8	3	69614355	69703484	89130	3	-1
COM31	3	70873422	70926536	53115	3	-1
COM33	3	70873422	70926536	53115	3	-1
COM11_47	3	83174769	83399764	224996	3	-1
COM16	3	83174769	83399764	224996	3	-1
COM22	3	83174769	83399764	224996	3	-1
COM29	3	83174769	83399764	224996	3	-1
COM31	3	83174769	83399764	224996	3	-1
COM32	3	83174769	83399764	224996	3	-1
COM33	3	83174769	83399764	224996	3	-1
COM5_41	3	83174769	83399764	224996	3	-1
COM6_42	3	83174769	83399764	224996	3	-1
COM8_44	3	83174769	83399764	224996	3	-1
COM10_46	3	83399764	83566994	167231	3	-1
COM7_43	3	83399764	83566994	167231	3	-1
COM7_43	3	88781021	88925905	144885	3	-1
COM3	3	88917066	88963785	46720	3	-1
COM10	3	88917066	89051199	134134	4	-1
COM11	3	88917066	89051199	134134	4	-1
COM4	3	88917066	89051199	134134	4	-1
COM22	3	88925905	89051199	125295	3	-1
COM31	3	110828511	110894443	65933	3	-1
COM8_44	3	111938744	112040727	101984	3	-1
COM3_39	3	118753329	119537997	784669	17	-1
COM29	3	123131503	123869751	738249	14	-1
COM10_46	3	127243252	127312431	69180	3	-1
COM11	3	146552297	146631986	79690	3	-1
COM28	3	146552297	146631986	79690	3	-1
COM29	3	146552297	146631986	79690	3	-1
COM35	3	146552297	146631986	79690	3	-1
COM9	3	146552297	146631986	79690	3	-1
COM7_43	3	178743725	178813525	69801	3	1
COM11_47	3	180904673	181219459	314787	8	-1
COM11_47	3	186107351	186265742	158392	3	-1
COM15	3	186107351	186265742	158392	3	-1
COM35	3	186107351	186265742	158392	3	-1
COM6_42	3	186107351	186265742	158392	3	-1
COM8	3	186107351	186265742	158392	3	-1
COM9_45	3	198637949	198783633	145685	3	1
COM25	3	216145676	216285701	140026	3	-1
COM11	3	218351678	218474244	122567	3	1
COM_CT61	3	219668890	221415392	1746503	30	-1
COM_CT53	3	220327385	221415392	1088008	21	-1
COM_CT58	3	220327385	221415392	1088008	21	-1
COM_CT53	3	223354728	224166152	811425	8	-1
COM_CT58	3	223855704	224166152	310449	5	-1
COM_CT61	3	223855704	224166152	310449	5	-1
COM_CT55	3	223883955	224166152	282198	4	-1
COM_CT63	3	223883955	224166152	282198	4	-1
COM10_46	4	6674509	6741726	67218	3	-1
COM15	4	6674509	6741726	67218	3	-1
COM9	4	7386559	7694974	308416	6	1
COM3_39	4	23703578	23877101	173524	3	-1
COM7	4	23703578	23877101	173524	3	-1
COM7_43	4	23703578	23877101	173524	3	-1
COM9	4	23703578	23877101	173524	3	-1
COM11	4	23703578	23958565	254988	4	-1
COM11_47	4	23703578	23958565	254988	4	-1
COM16	4	23703578	23958565	254988	4	-1
COM22	4	23703578	23958565	254988	4	-1
COM23	4	23703578	23958565	254988	4	-1
COM27	4	23703578	23958565	254988	4	-1
COM28	4	23703578	23958565	254988	4	-1
COM29	4	23703578	23958565	254988	4	-1
COM30	4	23703578	23958565	254988	4	-1
COM31	4	23703578	23958565	254988	4	-1
COM32	4	23703578	23958565	254988	4	-1
COM33	4	23703578	23958565	254988	4	-1
COM_CT53	4	41198737	41327021	128285	3	-1
COM_CT55	4	41198737	41327021	128285	3	-1
COM_CT63	4	41198737	41327021	128285	3	-1
COM_CT74	4	41198737	41327021	128285	3	-1
COM_CT76	4	41198737	41327021	128285	3	-1
COM10	4	41198737	41327021	128285	3	-1
COM15	4	41198737	41327021	128285	3	-1
COM16	4	41198737	41327021	128285	3	-1
COM17	4	41198737	41327021	128285	3	-1
COM20	4	41198737	41327021	128285	3	-1
COM22	4	41198737	41327021	128285	3	-1
COM23	4	41198737	41327021	128285	3	-1
COM27	4	41198737	41327021	128285	3	-1
COM28	4	41198737	41327021	128285	3	-1
COM29	4	41198737	41327021	128285	3	-1
COM3	4	41198737	41327021	128285	3	-1
COM31	4	41198737	41327021	128285	3	-1
COM32	4	41198737	41327021	128285	3	-1
COM33	4	41198737	41327021	128285	3	-1
COM34	4	41198737	41327021	128285	3	-1
COM35	4	41198737	41327021	128285	3	-1
COM36	4	41198737	41327021	128285	3	-1
COM4_40	4	41198737	41327021	128285	3	-1
COM9	4	41198737	41725753	527017	10	-1
COM5	4	41198737	41874440	675704	13	-1
COM7	4	41198737	41874440	675704	13	-1
COM11	4	41198737	42004010	805274	14	-1
COM4	4	41303271	41826270	523000	11	-1
COM_CT61	4	41303271	41874440	571170	12	-1
COM11_47	4	41303271	41874440	571170	12	-1
COM14	4	41303271	41874440	571170	12	-1
COM30	4	41303271	41874440	571170	12	-1
COM8	4	41303271	41874440	571170	12	-1
COM5	4	51957682	52818793	861112	19	-1
COM30	4	52255059	52818793	563735	15	-1
COM25	4	52594672	52682923	88252	3	-1
COM8_44	4	52682923	52818793	135871	5	-1
COM10	4	52754629	52818793	64165	3	-1
COM14	4	52754629	52818793	64165	3	-1
COM4_40	4	52754629	52818793	64165	3	-1
COM5_41	4	52754629	52818793	64165	3	-1
COM8	4	52754629	52818793	64165	3	-1
COM9_45	4	52754629	52818793	64165	3	-1
COM7	4	53765513	53878397	112885	3	-1
COM20	4	53878397	53963057	84661	3	-1
COM8	4	53878397	54031986	153590	4	-1
COM11	4	78011517	78097460	85944	3	-1
COM3_39	4	88632401	88743915	111515	4	-1
COM11_47	4	88656656	88743915	87260	3	-1
COM_CT55	4	98985252	99107504	122253	3	-1
COM_CT74	4	98985252	99107504	122253	3	-1
COM22	4	98985252	99107504	122253	3	-1
COM28	4	98985252	99107504	122253	3	-1
COM30	4	98985252	99107504	122253	3	-1
COM36	4	98985252	99107504	122253	3	-1
COM9_45	4	98985252	99107504	122253	3	-1
COM_CT53	4	101268547	101376680	108134	3	-1
COM23	4	108708406	108760015	51610	3	-1
COM_CT53	4	108708406	108829669	121264	5	-1
COM_CT58	4	111571054	111666957	95904	3	-1
COM3_39	4	112944776	113035189	90414	3	1
COM9_45	4	112944776	113035189	90414	3	1
COM4_40	4	112944776	113081095	136320	4	1
COM_CT61	4	116290623	119253501	2962879	63	-1
COM_CT53	5	1844788	1967727	122940	4	1
COM_CT61	5	4365537	4502075	136539	4	-1
COM36	5	15301528	15726504	424977	9	-1
COM_CT76	5	24566920	24781323	214404	5	1
COM10	5	24566920	24781323	214404	5	1
COM14	5	24566920	24781323	214404	5	1
COM17	5	24566920	24781323	214404	5	1
COM20	5	24566920	24781323	214404	5	1
COM27	5	24566920	24781323	214404	5	1
COM34	5	24566920	24781323	214404	5	1
COM35	5	24566920	24781323	214404	5	1
COM4	5	24566920	24781323	214404	5	1
COM_CT55	5	24566920	24891071	324152	8	1
COM8	5	30854825	31085915	231091	5	-1
COM3	5	34773855	34942921	169067	4	1
COM5	5	60411228	60505598	94371	3	-1
COM30	5	74667017	74737341	70325	3	-1
COM17	5	76631385	76768166	136782	3	-1
COM11	5	80634780	80725404	90625	3	1
COM23	5	82464208	83414197	949990	7	-1
COM20	5	82479568	83414197	934630	6	-1
COM4	5	82479568	83414197	934630	6	-1
COM7	5	82479568	83414197	934630	6	-1
COM9	5	90613401	90789295	175895	4	-1
COM11_47	5	90991529	91082503	90975	3	1
COM7_43	5	90991529	91082503	90975	3	1
COM7_43	5	97530813	97897179	366367	4	-1
COM17	5	103253170	103356599	103430	3	-1
COM20	5	103253170	103356599	103430	3	-1
COM27	5	103253170	103356599	103430	3	-1
COM8_44	5	103253170	103356599	103430	3	-1
COM9	5	103253170	103356599	103430	3	-1
COM_CT74	6	13503490	13960089	456600	13	-1
COM_CT76	6	13695086	13856677	161592	8	-1
COM_CT76	6	16109524	16245035	135512	3	1
COM36	6	27523305	27720542	197238	3	-1
COM_CT58	6	27720542	27784139	63598	3	-1
COM8_44	6	33543547	33632395	88849	4	-1
COM10_46	6	33601225	33679804	78580	3	-1
COM26	6	33601225	33679804	78580	3	-1
COM4_40	6	33601225	33679804	78580	3	-1
COM9_45	6	33601225	33679804	78580	3	-1
COM_CT58	6	64333917	64377372	43456	3	-1
COM_CT63	6	64333917	64377372	43456	3	-1
COM17	6	64333917	64377372	43456	3	-1
COM20	6	64333917	64377372	43456	3	-1
COM25	6	64333917	64377372	43456	3	-1
COM26	6	64333917	64377372	43456	3	-1
COM27	6	64333917	64377372	43456	3	-1
COM28	6	64333917	64377372	43456	3	-1
COM29	6	64333917	64377372	43456	3	-1
COM30	6	64333917	64377372	43456	3	-1
COM33	6	64333917	64377372	43456	3	-1
COM34	6	64333917	64377372	43456	3	-1
COM36	6	64333917	64377372	43456	3	-1
COM4	6	64333917	64377372	43456	3	-1
COM5	6	64333917	64377372	43456	3	-1
COM6_42	6	64333917	64377372	43456	3	-1
COM9	6	64333917	64377372	43456	3	-1
COM_CT61	6	64333917	64409234	75318	4	-1
COM14	6	64333917	64409234	75318	4	-1
COM8_44	6	64333917	64409234	75318	4	-1
COM_CT53	6	64333917	64571787	237871	8	-1
COM32	6	64333917	64571787	237871	8	-1
COM35	6	64333917	64571787	237871	8	-1
COM10_46	6	64377372	64429829	52458	3	-1
COM11_47	6	64377372	64429829	52458	3	-1
COM23	6	64377372	64429829	52458	3	-1
COM4_40	6	64377372	64429829	52458	3	-1
COM5_41	6	64377372	64429829	52458	3	-1
COM7	6	64377372	64429829	52458	3	-1
COM22	6	64377372	64571787	194416	6	-1
COM14	6	71122941	71214424	91484	3	-1
COM5_41	6	71122941	71214424	91484	3	-1
COM11	6	79007752	79409776	402025	7	-1
COM_CT53	6	90861638	91012753	151116	3	1
COM_CT55	6	90861638	91012753	151116	3	1
COM_CT58	6	90861638	91012753	151116	3	1
COM_CT61	6	90861638	91012753	151116	3	1
COM_CT63	6	90861638	91012753	151116	3	1
COM_CT74	6	90861638	91012753	151116	3	1
COM_CT76	6	90861638	91012753	151116	3	1
COM10	6	90861638	91012753	151116	3	1
COM10_46	6	90861638	91012753	151116	3	1
COM11	6	90861638	91012753	151116	3	1
COM14	6	90861638	91012753	151116	3	1
COM16	6	90861638	91012753	151116	3	1
COM17	6	90861638	91012753	151116	3	1
COM20	6	90861638	91012753	151116	3	1
COM22	6	90861638	91012753	151116	3	1
COM23	6	90861638	91012753	151116	3	1
COM25	6	90861638	91012753	151116	3	1
COM26	6	90861638	91012753	151116	3	1
COM27	6	90861638	91012753	151116	3	1
COM28	6	90861638	91012753	151116	3	1
COM29	6	90861638	91012753	151116	3	1
COM30	6	90861638	91012753	151116	3	1
COM33	6	90861638	91012753	151116	3	1
COM34	6	90861638	91012753	151116	3	1
COM36	6	90861638	91012753	151116	3	1
COM4	6	90861638	91012753	151116	3	1
COM4_40	6	90861638	91012753	151116	3	1
COM5	6	90861638	91012753	151116	3	1
COM_CT63	6	94198327	94266633	68307	3	1
COM22	6	103539816	103648995	109180	5	-1
COM31	6	103539816	103648995	109180	5	-1
COM36	6	103539816	103648995	109180	5	-1
COM23	6	103539816	103696492	156677	6	-1
COM28	6	103539816	103696492	156677	6	-1
COM_CT53	6	115029040	116931041	1902002	27	-1
COM_CT58	6	115029040	116931041	1902002	27	-1
COM_CT61	6	115029040	116931041	1902002	27	-1
COM_CT63	6	115029040	116931041	1902002	27	-1
COM_CT55	6	115199394	116931041	1731648	23	-1
COM8_44	6	116324298	116931041	606744	5	-1
COM7_43	6	116441474	116931041	489568	4	-1
COM26	7	15729593	15882783	153191	5	-1
COM34	7	15729593	15882783	153191	5	-1
COM7_43	7	15739306	15824143	84838	3	-1
COM_CT61	7	15739306	15882783	143478	4	-1
COM20	7	15739306	15882783	143478	4	-1
COM35	7	15824143	15945468	121326	3	-1
COM4	7	24504873	24688140	183268	4	-1
COM6_42	7	24504873	24939126	434254	8	-1
COM4_40	7	30176458	30380356	203899	7	-1
COM26	7	30176458	30561358	384901	13	-1
COM17	7	33343254	33450952	107699	3	1
COM27	7	33343254	33450952	107699	3	1
COM15	7	39686263	39768865	82603	4	-1
COM3	7	48218822	48372244	153423	3	-1
COM7_43	7	48887292	48962917	75626	3	1
COM36	7	53354154	53596456	242303	5	-1
COM17	7	53354154	53832042	477889	9	-1
COM35	7	53354154	53832042	477889	9	-1
COM30	7	53596456	53757164	160709	4	-1
COM20	7	59149162	59183240	34079	3	-1
COM32	7	59149162	59183240	34079	3	-1
COM_CT63	7	60632493	60901221	268729	7	-1
COM8_44	7	60632493	60901221	268729	7	-1
COM3_39	7	67380909	67422483	41575	3	1
COM5_41	7	67380909	67422483	41575	3	1
COM10_46	7	67395851	67471436	75586	3	1
COM4_40	7	67395851	67471436	75586	3	1
COM5	7	67395851	67471436	75586	3	1
COM7_43	7	67395851	67471436	75586	3	1
COM_CT53	7	67395851	67517685	121835	4	1
COM_CT58	7	67395851	67517685	121835	4	1
COM_CT61	7	67395851	67517685	121835	4	1
COM14	7	75571326	75833510	262185	6	-1
COM28	7	75609378	75833510	224133	5	-1
COM4	7	75609378	75936868	327491	8	-1
COM5	7	75609378	75936868	327491	8	-1
COM16	7	75609378	75995457	386080	9	-1
COM10_46	7	79884250	79976213	91964	4	1
COM4_40	7	79884250	79976213	91964	4	1
COM7_43	7	79884250	79976213	91964	4	1
COM9_45	7	79884250	79976213	91964	4	1
COM6_42	7	79884250	80185886	301637	9	1
COM11_47	7	79959938	79999721	39784	3	1
COM5_41	7	79959938	79999721	39784	3	1
COM8_44	7	79959938	79999721	39784	3	1
COM16	7	92019787	92202780	182994	4	-1
COM15	7	92019787	92244483	224697	6	-1
COM_CT53	7	99005207	100046039	1040833	22	-1
COM_CT58	7	99005207	100046039	1040833	22	-1
COM_CT76	7	99090787	100046039	955253	20	-1
COM14	8	2153010	2642355	489346	6	1
COM4_40	8	2153010	2642355	489346	6	1
COM_CT58	8	2165227	2642355	477129	5	1
COM_CT61	8	2165227	2642355	477129	5	1
COM_CT76	8	2165227	2642355	477129	5	1
COM10	8	2165227	2642355	477129	5	1
COM10_46	8	2165227	2642355	477129	5	1
COM11	8	2165227	2642355	477129	5	1
COM15	8	2165227	2642355	477129	5	1
COM17	8	2165227	2642355	477129	5	1
COM20	8	2165227	2642355	477129	5	1
COM22	8	2165227	2642355	477129	5	1
COM23	8	2165227	2642355	477129	5	1
COM28	8	2165227	2642355	477129	5	1
COM32	8	2165227	2642355	477129	5	1
COM33	8	2165227	2642355	477129	5	1
COM35	8	2165227	2642355	477129	5	1
COM36	8	2165227	2642355	477129	5	1
COM4	8	2165227	2642355	477129	5	1
COM8	8	2543566	2642355	98790	3	1
COM17	8	7647266	8164216	516951	6	-1
COM28	8	7647266	8164216	516951	6	-1
COM3_39	8	7647266	8238383	591118	7	-1
COM5_41	8	7647266	8238383	591118	7	-1
COM7	8	7823128	8238383	415256	6	-1
COM15	8	8110952	8238383	127432	3	-1
COM30	8	13772486	13875238	102753	3	-1
COM7	8	13772486	13875238	102753	3	-1
COM14	8	18460426	18547098	86673	3	-1
COM17	8	18460426	18547098	86673	3	-1
COM23	8	18460426	18547098	86673	3	-1
COM35	8	18460426	18547098	86673	3	-1
COM4_40	8	18460426	18684680	224255	6	-1
COM9_45	8	18460426	18684680	224255	6	-1
COM25	8	29966093	30069830	103738	3	-1
COM31	8	29966093	30069830	103738	3	-1
COM11	8	30407635	30523643	116009	3	1
COM23	8	30407635	30523643	116009	3	1
COM36	8	30407635	30523643	116009	3	1
COM_CT61	8	33855818	33923997	68180	3	-1
COM3_39	8	33855818	33923997	68180	3	-1
COM7	8	33855818	33923997	68180	3	-1
COM_CT76	8	35645849	35739785	93937	3	1
COM7	8	42256275	42994489	738215	13	-1
COM23	8	42256275	43463707	1207433	19	-1
COM20	8	45046860	45066181	19322	3	-1
COM22	8	45046860	45066181	19322	3	-1
COM10_46	8	52646645	52731267	84623	3	-1
COM30	8	52676280	52949829	273550	3	-1
COM3_39	8	60767079	60820688	53610	3	-1
COM34	8	64730256	64883648	153393	3	-1
COM_CT58	8	64781334	64914707	133374	3	-1
COM4	8	64781334	64914707	133374	3	-1
COM8	8	64781334	64914707	133374	3	-1
COM8_44	8	64781334	64914707	133374	3	-1
COM11	8	64781334	65089300	307967	5	-1
COM5	8	65412927	66118228	705302	12	-1
COM10	8	71520455	71652832	132378	3	-1
COM_CT76	8	76824448	77037393	212946	3	-1
COM_CT61	8	88620634	90588440	1967807	42	-1
COM5	9	4595623	4852716	257094	5	-1
COM6_42	9	4595623	4852716	257094	5	-1
COM26	9	4595623	4916367	320745	6	-1
COM9	9	6280780	7838010	1557231	33	-1
COM_CT63	9	6280780	7905803	1625024	34	-1
COM10	9	7145715	7219054	73340	3	-1
COM8	9	7145715	7219054	73340	3	-1
COM4_40	9	7180950	7256813	75864	3	-1
COM33	9	7180950	7486802	305853	8	-1
COM16	9	7429428	7838010	408583	10	-1
COM22	9	7429428	7838010	408583	10	-1
COM25	9	7429428	7838010	408583	10	-1
COM3_39	9	7429428	7838010	408583	10	-1
COM32	9	7486802	7838010	351209	8	-1
COM_CT53	9	10150587	10262275	111689	5	-1
COM_CT55	9	12063734	12155374	91641	3	1
COM_CT58	9	13462919	14689965	1227047	20	-1
COM_CT61	9	13709866	14837266	1127401	17	-1
COM7_43	9	14115544	15254779	1139236	24	-1
COM26	9	31436214	31552301	116088	3	-1
COM31	9	31436214	31552301	116088	3	-1
COM7	9	31436214	31552301	116088	3	-1
COM_CT74	9	53130544	53192656	62113	3	1
COM_CT76	9	53130544	53192656	62113	3	1
COM20	9	53130544	53192656	62113	3	1
COM9	9	54456115	54571904	115790	3	-1
COM25	9	56382288	56506969	124682	4	-1
COM16	9	56382288	56543545	161258	5	-1
COM31	9	56382288	56543545	161258	5	-1
COM22	9	64223040	64345921	122882	3	1
COM23	9	64223040	64345921	122882	3	1
COM4_40	9	70797032	70876514	79483	3	-1
COM14	9	70840453	70895159	54707	3	-1
COM17	9	70840453	70895159	54707	3	-1
COM_CT63	9	74149751	74299897	150147	3	1
COM7_43	9	78451353	78529564	78212	3	1
COM8_44	9	78451353	78529564	78212	3	1
COM36	9	88745479	88836294	90816	3	-1
COM_CT53	10	6883264	6941552	58289	3	-1
COM9	10	6883264	6941552	58289	3	-1
COM_CT63	10	6883264	7208458	325195	8	-1
COM_CT55	10	6883264	7456380	573117	12	-1
COM_CT74	10	6883264	7456380	573117	12	-1
COM15	10	6883264	7456380	573117	12	-1
COM22	10	6883264	7456380	573117	12	-1
COM23	10	6883264	7456380	573117	12	-1
COM27	10	6883264	7456380	573117	12	-1
COM29	10	6883264	7456380	573117	12	-1
COM35	10	6883264	7456380	573117	12	-1
COM4_40	10	6883264	7456380	573117	12	-1
COM5	10	6883264	7456380	573117	12	-1
COM9_45	10	6883264	7456380	573117	12	-1
COM30	10	6883264	7492074	608811	13	-1
COM_CT61	10	6941552	7456380	514829	10	-1
COM7_43	10	6941552	7701140	759589	12	-1
COM8_44	10	6941552	8535156	1593605	23	-1
COM8_44	10	21811328	21927581	116254	3	1
COM33	10	24091497	24248950	157454	3	-1
COM29	10	24248950	24300245	51296	3	-1
COM34	10	24248950	24300245	51296	3	-1
COM4_40	10	24248950	24300245	51296	3	-1
COM_CT58	10	34741223	34847120	105898	3	-1
COM10	10	37038589	39026371	1987783	24	-1
COM_CT76	10	38225013	38514341	289329	4	-1
COM27	10	38225013	38514341	289329	4	-1
COM3_39	10	38225013	38514341	289329	4	-1
COM8_44	10	38225013	38514341	289329	4	-1
COM36	10	38751668	39026371	274704	3	-1
COM16	10	40700535	40749405	48871	3	-1
COM3	10	41246529	41526980	280452	6	-1
COM26	10	44545554	44651272	105719	3	-1
COM22	10	60076936	60549942	473007	8	-1
COM10_46	10	72332318	72399732	67415	3	1
COM27	10	72332318	72399732	67415	3	1
COM4_40	10	72332318	72399732	67415	3	1
COM_CT74	10	79471013	79574706	103694	4	1
COM_CT53	10	84741018	86415081	1674064	36	-1
COM_CT61	10	84741018	86415081	1674064	36	-1
COM_CT58	10	84774726	86415081	1640356	35	-1
COM_CT76	11	7898325	11229387	3331063	57	-1
COM26	11	9210462	9478812	268351	3	-1
COM8	11	9210462	9478812	268351	3	-1
COM29	11	9210462	9526097	315636	4	-1
COM10_46	11	10111655	10543623	431969	9	-1
COM14	11	33267847	33379161	111315	3	-1
COM29	11	33267847	33379161	111315	3	-1
COM31	11	33267847	33379161	111315	3	-1
COM5	11	33267847	33379161	111315	3	-1
COM30	11	44896884	44971762	74879	3	-1
COM7	11	44896884	44971762	74879	3	-1
COM_CT58	11	60585132	62034261	1449130	28	-1
COM_CT61	11	60585132	62034261	1449130	28	-1
COM_CT53	11	61837142	62034261	197120	6	-1
COM4_40	12	7943136	8353791	410656	9	-1
COM23	12	8084644	8281364	196721	6	-1
COM16	12	8084644	8353791	269148	8	-1
COM22	12	8084644	8353791	269148	8	-1
COM29	12	8084644	8353791	269148	8	-1
COM30	12	8084644	8353791	269148	8	-1
COM31	12	8084644	8353791	269148	8	-1
COM9_45	12	8084644	8353791	269148	8	-1
COM11	12	8084644	8393422	308779	9	-1
COM15	12	8084644	8393422	308779	9	-1
COM33	12	8084644	8393422	308779	9	-1
COM6_42	12	8084644	8393422	308779	9	-1
COM_CT58	12	8084644	8890127	805484	19	-1
COM_CT53	12	8139308	8281364	142057	5	-1
COM14	12	8139308	8281364	142057	5	-1
COM20	12	8139308	8281364	142057	5	-1
COM26	12	8139308	8281364	142057	5	-1
COM28	12	8139308	8281364	142057	5	-1
COM32	12	8139308	8281364	142057	5	-1
COM8	12	8139308	8281364	142057	5	-1
COM5	12	8139308	8393422	254115	8	-1
COM_CT63	12	8151296	8393422	242127	7	-1
COM34	12	8233942	8353791	119850	4	-1
COM5_41	12	8281364	8353791	72428	3	-1
COM35	12	15786604	15857081	70478	3	-1
COM8_44	12	18340100	18447598	107499	3	1
COM4_40	12	18385909	18493377	107469	3	1
COM29	12	27702125	28135716	433592	10	1
COM_CT76	12	27961834	28164761	202928	6	1
COM_CT61	12	28719702	28910000	190299	6	1
COM25	12	30794463	31085204	290742	8	-1
COM16	12	58145018	58309490	164473	5	-1
COM22	12	58145018	58309490	164473	5	-1
COM28	12	58145018	58309490	164473	5	-1
COM3_39	12	58145018	58309490	164473	5	-1
COM32	12	58145018	58309490	164473	5	-1
COM4_40	12	58145018	58309490	164473	5	-1
COM8	12	58145018	58309490	164473	5	-1
COM_CT53	12	64115949	64183579	67631	3	-1
COM27	12	64740255	64870223	129969	4	-1
COM_CT53	12	77353771	78925714	1571944	20	-1
COM_CT58	12	77353771	78925714	1571944	20	-1
COM_CT61	12	77353771	78925714	1571944	20	-1
COM_CT55	12	77849417	78478441	629025	7	-1
COM34	13	16050516	16135866	85351	3	-1
COM36	13	17040995	17163024	122030	3	1
COM25	13	19401523	19551387	149865	5	-1
COM_CT55	13	33417627	33580453	162827	3	1
COM_CT74	13	33417627	33580453	162827	3	1
COM8_44	13	40523011	40595412	72402	3	1
COM17	13	40529594	40602282	72689	3	1
COM7_43	13	40529594	40602282	72689	3	1
COM8_44	13	48065813	48264810	198998	4	1
COM36	13	48147260	48264810	117551	3	1
COM11	13	53722094	54039121	317028	5	1
COM7_43	13	61170776	61259903	89128	3	-1
COM7	13	62335456	62403418	67963	3	-1
COM16	13	75577565	75639489	61925	3	-1
COM4	13	78004271	78123696	119426	3	-1
COM5	13	83038788	83057828	19041	3	-1
COM16	14	7856616	7918986	62371	3	-1
COM9	14	14964181	15438181	474001	5	-1
COM_CT74	14	14964181	15669596	705416	10	-1
COM_CT76	14	14964181	15700496	736316	11	-1
COM30	14	14964181	15700496	736316	11	-1
COM27	14	17941622	18259322	317701	5	-1
COM3	14	17941622	18259322	317701	5	-1
COM10	14	17982653	18259322	276670	4	-1
COM16	14	17982653	18259322	276670	4	-1
COM5	14	17982653	18259322	276670	4	-1
COM8	14	17982653	18259322	276670	4	-1
COM20	14	19110706	19224753	114048	3	-1
COM_CT63	14	26293894	26371515	77622	3	-1
COM16	14	35453538	35503742	50205	3	-1
COM3_39	14	35453538	35503742	50205	3	-1
COM15	14	36031629	36151459	119831	3	-1
COM25	14	36031629	36151459	119831	3	-1
COM28	14	36031629	36151459	119831	3	-1
COM9	14	36031629	36151459	119831	3	-1
COM_CT76	14	36634754	36729319	94566	3	1
COM_CT55	14	59227759	61088614	1860856	26	-1
COM_CT61	14	59227759	61088614	1860856	26	-1
COM_CT63	14	61008970	61088614	79645	3	-1
COM_CT55	14	62476204	62684831	208628	6	-1
COM_CT61	14	62476204	62684831	208628	6	-1
COM20	15	2191008	2302767	111760	3	-1
COM4	15	2191008	2302767	111760	3	-1
COM7	15	2191008	2302767	111760	3	-1
COM27	15	10104878	10689327	584450	11	1
COM9	15	16286289	17209326	923038	10	1
COM4	15	34715945	34981477	265533	7	-1
COM7	15	34715945	34981477	265533	7	-1
COM9_45	15	34715945	34981477	265533	7	-1
COM4_40	15	37157527	37456222	298696	3	1
COM20	15	37456222	37529233	73012	3	1
COM9	15	37456222	37529233	73012	3	1
COM16	15	65539039	65693564	154526	4	1
COM34	15	65539039	65693564	154526	4	1
COM8_44	15	65768381	65942920	174540	4	-1
COM3_39	15	65768381	66028626	260246	6	-1
COM5_41	15	76398235	76646894	248660	3	-1
COM10_46	15	76398235	76716960	318726	4	-1
COM4_40	15	76398235	77263763	865529	8	-1
COM15	15	76646894	76727839	80946	3	-1
COM16	15	76646894	76727839	80946	3	-1
COM17	15	76646894	76727839	80946	3	-1
COM26	15	76646894	76727839	80946	3	-1
COM28	15	76646894	76727839	80946	3	-1
COM33	15	76646894	76727839	80946	3	-1
COM34	15	76646894	76727839	80946	3	-1
COM36	15	76646894	76727839	80946	3	-1
COM35	15	76646894	76864216	217323	5	-1
COM4	15	76646894	76864216	217323	5	-1
COM_CT53	15	80427618	80804015	376398	6	-1
COM_CT61	15	80427618	80804015	376398	6	-1
COM_CT58	15	80501500	80804015	302516	4	-1
COM14	16	2059736	2218331	158596	3	-1
COM3	16	2059736	2218331	158596	3	-1
COM5	16	9768916	9992112	223197	3	-1
COM32	16	13502925	13643499	140575	4	-1
COM16	16	13502925	13707327	204403	5	-1
COM4	16	13502925	13707327	204403	5	-1
COM7	16	13502925	13707327	204403	5	-1
COM3_39	16	13528048	13707327	179280	4	-1
COM10	16	28088273	28266648	178376	4	-1
COM5	16	28088273	28266648	178376	4	-1
COM32	16	44342461	45574786	1232326	21	-1
COM16	16	44746250	45574786	828537	10	-1
COM26	16	49585602	49651677	66076	3	1
COM3_39	16	58955157	60203435	1248279	29	-1
COM4_40	16	59233482	60203435	969954	24	-1
COM5_41	16	59233482	60203435	969954	24	-1
COM10_46	16	59873385	60169896	296512	6	-1
COM20	16	59873385	60169896	296512	6	-1
COM23	16	59873385	60169896	296512	6	-1
COM29	16	59873385	60169896	296512	6	-1
COM31	16	59873385	60169896	296512	6	-1
COM_CT74	16	59873385	60203435	330051	7	-1
COM10	16	59873385	60203435	330051	7	-1
COM11	16	59873385	60203435	330051	7	-1
COM16	16	59873385	60203435	330051	7	-1
COM3	16	59873385	60203435	330051	7	-1
COM32	16	59873385	60203435	330051	7	-1
COM4	16	59873385	60203435	330051	7	-1
COM5	16	59873385	60203435	330051	7	-1
COM6_42	16	59873385	60203435	330051	7	-1
COM7	16	59873385	60203435	330051	7	-1
COM8	16	59873385	60203435	330051	7	-1
COM9	16	59873385	60203435	330051	7	-1
COM9_45	16	59873385	60203435	330051	7	-1
COM35	16	59981038	60169896	188859	4	-1
COM14	16	59981038	60203435	222398	5	-1
COM27	16	59981038	60203435	222398	5	-1
COM3	16	68422712	68513111	90400	3	-1
COM_CT55	16	70057232	71555691	1498460	22	-1
COM_CT58	16	70139073	71555691	1416619	20	-1
COM_CT61	16	70559566	71555691	996126	15	-1
COM_CT53	16	70664506	71555691	891186	14	-1
COM8	17	1082454	1329741	247288	6	-1
COM15	17	1147597	1329741	182145	5	-1
COM17	17	1147597	1329741	182145	5	-1
COM23	17	1147597	1329741	182145	5	-1
COM27	17	1147597	1329741	182145	5	-1
COM30	17	1147597	1329741	182145	5	-1
COM29	17	1147597	1552390	404794	10	-1
COM_CT76	17	23988299	24178016	189718	4	-1
COM4_40	17	36250158	36336949	86792	3	-1
COM4	17	38969878	39111115	141238	3	-1
COM11	17	45707775	46261343	553569	10	1
COM10_46	17	58637422	58907078	269657	7	1
COM_CT58	17	70477487	72121029	1643543	27	-1
COM_CT53	17	70652904	72121029	1468126	23	-1
COM_CT61	17	70652904	72121029	1468126	23	-1
COM15	17	70803779	72121029	1317251	21	-1
COM_CT55	17	70924123	72121029	1196907	19	-1
COM_CT63	17	70924123	72121029	1196907	19	-1
COM7_43	18	15087098	15158574	71477	3	-1
COM9_45	18	31059794	31172865	113072	3	1
COM_CT61	18	31059794	31312697	252904	6	1
COM35	18	36434675	36787030	352356	10	-1
COM15	18	36434675	37013628	578954	17	-1
COM32	18	36434675	37013628	578954	17	-1
COM16	18	36434675	37566739	1132065	28	-1
COM30	18	36434675	37566739	1132065	28	-1
COM10	18	36472813	36787030	314218	9	-1
COM14	18	36472813	36787030	314218	9	-1
COM22	18	36472813	36787030	314218	9	-1
COM25	18	36472813	36787030	314218	9	-1
COM36	18	36472813	36787030	314218	9	-1
COM6_42	18	36472813	36787030	314218	9	-1
COM5	18	36472813	37013628	540816	16	-1
COM20	18	36472813	37065827	593015	17	-1
COM31	18	36472813	37065827	593015	17	-1
COM23	18	36472813	37566739	1093927	27	-1
COM28	18	36472813	37566739	1093927	27	-1
COM29	18	36572967	36787030	214064	7	-1
COM_CT55	18	38218894	38335671	116778	3	1
COM_CT61	18	38218894	38335671	116778	3	1
COM_CT74	18	38218894	38335671	116778	3	1
COM_CT76	18	38218894	38335671	116778	3	1
COM_CT53	18	44028375	44142776	114402	3	-1
COM_CT76	18	44028375	44142776	114402	3	-1
COM7	18	44028375	44142776	114402	3	-1
COM10_46	18	44104207	44167104	62898	3	-1
COM8	18	49354449	49718769	364321	3	-1
COM_CT61	18	50772424	50970742	198319	6	-1
COM_CT63	18	50772424	50970742	198319	6	-1
COM3_39	18	50772424	52750500	1978077	28	-1
COM10_46	18	50830111	50970742	140632	5	-1
COM5_41	18	50830111	52750500	1920390	27	-1
COM8_44	18	50843879	50931502	87624	3	-1
COM11_47	18	50843879	50970742	126864	4	-1
COM14	18	50843879	50970742	126864	4	-1
COM9_45	18	51884470	52750500	866031	8	-1
COM27	18	52660160	52750500	90341	4	-1
COM8_44	18	57852327	57936380	84054	3	-1
COM_CT61	18	65504394	68497003	2992610	37	-1
COM_CT74	19	2501146	2687811	186666	3	1
COM26	19	14477927	14617879	139953	4	-1
COM15	19	14477927	14684481	206555	6	-1
COM16	19	14501574	14617879	116306	3	-1
COM9	19	14617879	14684481	66603	3	-1
COM9_45	19	21356863	21444780	87918	3	1
COM7	19	25040193	25227706	187514	3	1
COM5	19	25040193	25254223	214031	4	1
COM_CT53	19	26442150	26566066	123917	3	-1
COM_CT58	19	26566066	26684631	118566	4	-1
COM3	19	31599394	31737627	138234	3	-1
COM33	19	31599394	31737627	138234	3	-1
COM4_40	19	33574873	34472912	898040	20	-1
COM36	19	36790674	36842337	51664	3	1
COM17	19	40218104	40507646	289543	7	-1
COM26	19	40218104	40507646	289543	7	-1
COM4	19	40218104	40507646	289543	7	-1
COM8	19	40218104	40681108	463005	9	-1
COM9	19	40218104	40681108	463005	9	-1
COM32	19	40218104	41066033	847930	16	-1
COM9_45	19	40218104	41066033	847930	16	-1
COM5	19	40218104	41112452	894349	17	-1
COM5_41	19	40954571	41042009	87439	3	-1
COM20	19	40954571	41066033	111463	4	-1
COM23	19	40954571	41066033	111463	4	-1
COM10_46	19	41017497	41066033	48537	3	-1
COM3_39	19	41017497	41066033	48537	3	-1
COM_CT53	19	43721683	43797484	75802	3	-1
COM10_46	19	43721683	43797484	75802	3	-1
COM28	19	43721683	43797484	75802	3	-1
COM32	19	43721683	43797484	75802	3	-1
COM8	19	57844660	60344597	2499938	40	-1
COM_CT53	19	58389617	60344597	1954981	30	-1
COM_CT58	19	58389617	60344597	1954981	30	-1
COM_CT61	19	58389617	60344597	1954981	30	-1
COM_CT63	19	58389617	60344597	1954981	30	-1
COM32	19	58389617	60344597	1954981	30	-1
COM6_42	19	58389617	60344597	1954981	30	-1
COM9_45	19	58446989	60344597	1897609	29	-1
COM16	19	58501364	60344597	1843234	28	-1
COM_CT55	19	58893225	60344597	1451373	21	-1
COM_CT53	20	216960	758235	541276	5	-1
COM_CT58	20	216960	758235	541276	5	-1
COM_CT61	20	216960	758235	541276	5	-1
COM10	20	216960	758235	541276	5	-1
COM15	20	216960	758235	541276	5	-1
COM16	20	216960	758235	541276	5	-1
COM17	20	216960	758235	541276	5	-1
COM20	20	216960	758235	541276	5	-1
COM23	20	216960	758235	541276	5	-1
COM25	20	216960	758235	541276	5	-1
COM26	20	216960	758235	541276	5	-1
COM28	20	216960	758235	541276	5	-1
COM29	20	216960	758235	541276	5	-1
COM3	20	216960	758235	541276	5	-1
COM30	20	216960	758235	541276	5	-1
COM31	20	216960	758235	541276	5	-1
COM34	20	216960	758235	541276	5	-1
COM35	20	216960	758235	541276	5	-1
COM5	20	216960	758235	541276	5	-1
COM7	20	216960	758235	541276	5	-1
COM8	20	216960	758235	541276	5	-1
COM_CT63	20	216960	856759	639800	6	-1
COM11_47	20	216960	856759	639800	6	-1
COM14	20	216960	856759	639800	6	-1
COM22	20	216960	856759	639800	6	-1
COM27	20	216960	856759	639800	6	-1
COM32	20	216960	856759	639800	6	-1
COM4	20	216960	856759	639800	6	-1
COM9	20	216960	856759	639800	6	-1
COM_CT55	20	216960	1516445	1299486	16	-1
COM10_46	20	216960	1516445	1299486	16	-1
COM3_39	20	216960	1660910	1443951	18	-1
COM5	20	4605250	4950144	344895	7	1
COM5_41	20	4605250	4950144	344895	7	1
COM_CT53	20	17525440	17752977	227538	4	1
COM_CT55	20	17525440	17752977	227538	4	1
COM_CT58	20	17525440	17752977	227538	4	1
COM_CT61	20	17525440	17752977	227538	4	1
COM_CT74	20	17525440	17772469	247030	5	1
COM10_46	20	18445319	18668602	223284	5	-1
COM15	20	18614012	18689369	75358	3	-1
COM29	20	18614012	18689369	75358	3	-1
COM29	20	21334771	21389744	54974	3	-1
COM5	20	21334771	21389744	54974	3	-1
COM9	20	21334771	21389744	54974	3	-1
COM14	20	22455462	22788592	333131	9	-1
COM17	20	22455462	22788592	333131	9	-1
COM8	20	22455462	22788592	333131	9	-1
COM3	20	23008710	23119987	111278	3	-1
COM_CT53	20	49703222	50943810	1240589	19	-1
COM_CT61	20	49703222	50943810	1240589	19	-1
COM5_41	21	2691101	3463136	772036	10	-1
COM20	21	17410052	17469442	59391	3	-1
COM4	21	17850337	19116248	1265912	22	-1
COM_CT55	21	17850337	19322069	1471733	27	-1
COM3	21	21432682	21568160	135479	4	-1
COM9	21	21432682	21568160	135479	4	-1
COM5	21	21465991	21568160	102170	3	-1
COM_CT55	21	30487368	30592661	105294	4	1
COM_CT74	21	41312525	41974116	661592	9	-1
COM_CT76	21	41376882	41922213	545332	6	-1
COM_CT76	21	48827874	50029788	1201915	13	-1
COM16	21	48827874	50029788	1201915	13	-1
COM5	21	48827874	50029788	1201915	13	-1
COM_CT61	21	48899255	50029788	1130534	10	-1
COM4	21	48899255	50029788	1130534	10	-1
COM10_46	21	49096502	50029788	933287	8	-1
COM15	21	49096502	50029788	933287	8	-1
COM5_41	21	49096502	50029788	933287	8	-1
COM_CT53	21	49224437	50029788	805352	6	-1
COM_CT55	21	49224437	50029788	805352	6	-1
COM_CT58	21	49224437	50029788	805352	6	-1
COM_CT63	21	49224437	50029788	805352	6	-1
COM25	22	7849744	7987352	137609	4	1
COM25	22	20457866	20633091	175226	3	-1
COM31	22	20457866	20633091	175226	3	-1
COM17	22	20947372	21001811	54440	3	1
COM5	22	22656766	22850469	193704	8	-1
COM3_39	22	26900856	26968092	67237	3	-1
COM25	22	34691761	34881877	190117	5	-1
COM29	22	34691761	34881877	190117	5	-1
COM31	22	34691761	34881877	190117	5	-1
COM32	22	34691761	34881877	190117	5	-1
COM15	22	34738775	34798596	59822	3	-1
COM_CT53	22	34738775	34881877	143103	4	-1
COM11_47	22	34738775	34881877	143103	4	-1
COM16	22	34738775	34881877	143103	4	-1
COM22	22	34738775	34881877	143103	4	-1
COM23	22	34738775	34881877	143103	4	-1
COM26	22	34738775	34881877	143103	4	-1
COM27	22	34738775	34881877	143103	4	-1
COM3	22	34738775	34881877	143103	4	-1
COM3_39	22	34738775	34881877	143103	4	-1
COM36	22	34738775	34881877	143103	4	-1
COM6_42	22	34738775	34881877	143103	4	-1
COM28	22	34757501	34881877	124377	3	-1
COM4_40	22	34757501	34881877	124377	3	-1
COM_CT61	22	49622964	50824252	1201289	22	-1
COM_CT53	22	49689650	50824252	1134603	21	-1
COM_CT55	22	49689650	50824252	1134603	21	-1
COM_CT58	22	49689650	50824252	1134603	21	-1
COM_CT63	22	49689650	50824252	1134603	21	-1
COM_CT61	23	306898	920866	613969	12	-1
COM_CT74	23	3867631	4007472	139842	3	-1
COM_CT58	23	3867631	4062106	194476	4	-1
COM20	23	3867631	4062106	194476	4	-1
COM4	23	3867631	4062106	194476	4	-1
COM11	23	12624271	13001005	376735	6	-1
COM31	23	12624271	13001005	376735	6	-1
COM32	23	12624271	13001005	376735	6	-1
COM34	23	12624271	13001005	376735	6	-1
COM4	23	12624271	13001005	376735	6	-1
COM20	23	12624271	13131785	507515	9	-1
COM27	23	12624271	13131785	507515	9	-1
COM4_40	23	12624271	13131785	507515	9	-1
COM6_42	23	12624271	13131785	507515	9	-1
COM14	23	12649375	13001005	351631	5	-1
COM22	23	12649375	13001005	351631	5	-1
COM23	23	12649375	13001005	351631	5	-1
COM3_39	23	12649375	13001005	351631	5	-1
COM28	23	12649375	13131785	482411	8	-1
COM5_41	23	12649375	13131785	482411	8	-1
COM_CT76	23	12774144	13001005	226862	4	-1
COM15	23	12774144	13001005	226862	4	-1
COM17	23	12774144	13001005	226862	4	-1
COM29	23	12774144	13001005	226862	4	-1
COM30	23	12774144	13001005	226862	4	-1
COM7	23	12774144	13001005	226862	4	-1
COM9	23	12774144	13001005	226862	4	-1
COM_CT53	23	12774144	13131785	357642	7	-1
COM_CT55	23	12774144	13131785	357642	7	-1
COM5	23	12774144	13131785	357642	7	-1
COM8	23	12774144	13131785	357642	7	-1
COM_CT74	23	12805610	13001005	195396	3	-1
COM25	23	12805610	13001005	195396	3	-1
COM3	23	12805610	13001005	195396	3	-1
COM9	23	33271795	33556377	284583	3	-1
COM3	23	33507513	33596589	89077	3	-1
COM7	23	33507513	33596589	89077	3	-1
COM36	23	43542948	44014423	471476	5	1
COM14	23	55133637	55179466	45830	3	-1
COM36	23	57236935	57295602	58668	3	-1
COM4	23	58981192	59051921	70730	3	-1
COM_CT58	24	56321	1682728	1626408	23	-1
COM_CT63	24	56321	1682728	1626408	23	-1
COM_CT61	24	56321	1807272	1750952	24	-1
COM_CT53	24	56321	2043961	1987641	26	-1
COM_CT55	24	56321	2191707	2135387	27	-1
COM4_40	24	23312288	23490416	178129	4	-1
COM_CT61	24	38671665	38840214	168550	4	-1
COM_CT55	24	40501449	42027686	1526238	16	-1
COM_CT58	24	40501449	42027686	1526238	16	-1
COM_CT61	24	40501449	42027686	1526238	16	-1
COM_CT53	24	40762840	42027686	1264847	13	-1
COM_CT63	24	41290265	42027686	737422	6	-1
COM34	25	6923544	6973999	50456	3	1
COM36	25	6923544	6973999	50456	3	1
COM20	25	6923544	7048812	125269	5	1
COM14	25	8460852	8519942	59091	3	-1
COM31	25	8460852	8519942	59091	3	-1
COM33	25	9254088	9497419	243332	4	1
COM17	25	9410099	9515520	105422	4	1
COM23	25	9410099	9515520	105422	4	1
COM6_42	25	9410099	9515520	105422	4	1
COM4_40	25	12724353	13003410	279058	6	-1
COM9	25	12735426	12825796	90371	3	-1
COM8_44	25	12735426	13003410	267985	5	-1
COM23	25	18175142	18285902	110761	4	-1
COM27	25	18175142	18285902	110761	4	-1
COM29	25	18175142	18285902	110761	4	-1
COM32	25	18175142	18285902	110761	4	-1
COM5	25	18175142	18285902	110761	4	-1
COM_CT74	25	18196980	18285902	88923	3	-1
COM_CT76	25	18196980	18285902	88923	3	-1
COM10	25	18196980	18285902	88923	3	-1
COM11_47	25	18196980	18285902	88923	3	-1
COM15	25	18196980	18285902	88923	3	-1
COM16	25	18196980	18285902	88923	3	-1
COM25	25	18196980	18285902	88923	3	-1
COM26	25	18196980	18285902	88923	3	-1
COM28	25	18196980	18285902	88923	3	-1
COM35	25	18196980	18285902	88923	3	-1
COM36	25	18196980	18285902	88923	3	-1
COM4_40	25	18196980	18285902	88923	3	-1
COM9	25	18196980	18285902	88923	3	-1
COM6_42	25	22965788	23868887	903100	18	-1
COM16	25	28591610	28708086	116477	3	-1
COM17	25	28591610	28708086	116477	3	-1
COM27	25	28591610	28708086	116477	3	-1
COM34	25	28591610	28708086	116477	3	-1
COM23	25	28591610	29013189	421580	10	-1
COM_CT74	25	41241866	41348111	106246	3	-1
COM_CT58	26	1145894	1246634	100741	4	-1
COM16	26	2272124	2358663	86540	3	-1
COM30	26	7795690	7910544	114855	4	-1
COM_CT53	26	7795690	9291253	1495564	26	-1
COM11_47	26	7795690	9291253	1495564	26	-1
COM5_41	26	7795690	9291253	1495564	26	-1
COM6_42	26	7795690	9291253	1495564	26	-1
COM7	26	7795690	9291253	1495564	26	-1
COM_CT76	26	8317274	9291253	973980	15	-1
COM3_39	26	8317274	9291253	973980	15	-1
COM32	26	8317274	9291253	973980	15	-1
COM8	26	8363591	9291253	927663	13	-1
COM10_46	26	8756248	9291253	535006	10	-1
COM_CT74	26	8796934	9291253	494320	9	-1
COM14	26	8796934	9291253	494320	9	-1
COM7	26	20063781	20342862	279082	4	-1
COM14	26	20822888	20976425	153538	3	-1
COM10_46	26	20889693	21100716	211024	3	-1
COM6_42	26	30875989	31875529	999541	19	-1
COM5_41	26	35974235	36074023	99789	3	-1
COM11_47	26	36834521	36975139	140619	3	1
COM_CT61	26	40580220	41288568	708349	14	-1
PIN_CT29	1	52854	999877	947024	15	-1
PIN_CT31	1	52854	999877	947024	15	-1
PIN_CT12	1	52854	1245222	1192369	18	-1
PIN_CT13	1	52854	1406764	1353911	20	-1
PIN_CT3	1	52854	2657803	2604950	40	-1
PIN_CT23	1	52854	2870378	2817525	45	-1
PIN11	1	25190083	25319915	129833	3	-1
PIN20	1	27120678	27333681	213004	6	-1
PIN_CT26	1	35765365	35856500	91136	3	1
PIN_CT30	1	35765365	35856500	91136	3	1
PIN43	1	47803936	48274172	470237	8	-1
PIN27	1	55664172	55759528	95357	3	-1
PIN11	1	55702139	55807319	105181	3	-1
PIN34	1	55702139	55807319	105181	3	-1
PIN9	1	55702139	55807319	105181	3	-1
PIN4	1	55702139	55845405	143267	4	-1
PIN45	1	78369193	79379319	1010127	25	-1
PIN40	1	78508259	79379319	871061	22	-1
PIN27	1	78508259	79438294	930036	24	-1
PIN28	1	78508259	81010755	2502497	50	-1
PIN46	1	78568831	78890570	321740	9	-1
PIN43	1	78645413	81010755	2365343	47	-1
PIN47	1	78751964	79438294	686331	18	-1
PIN3	1	109477701	109617588	139888	3	1
PIN36	1	109477701	109617588	139888	3	1
PIN_CT26	1	113296385	113374803	78419	3	1
PIN35	1	113296385	113374803	78419	3	1
PIN2	1	127003071	127065753	62683	3	-1
PIN_CT13	1	150241423	150396918	155496	6	-1
PIN21	1	153439772	153479906	40135	3	-1
PIN27	1	153439772	153479906	40135	3	-1
PIN3	1	153439772	153479906	40135	3	-1
PIN33	1	153439772	153479906	40135	3	-1
PIN34	1	153439772	153479906	40135	3	-1
PIN35	1	153439772	153479906	40135	3	-1
PIN36	1	153439772	153479906	40135	3	-1
PIN38	1	153439772	153479906	40135	3	-1
PIN47	1	153439772	153479906	40135	3	-1
PIN_CT29	1	155673443	155755479	82037	3	-1
PIN48	1	155706715	155840597	133883	3	-1
PIN22	1	166753643	168248581	1494939	15	-1
PIN47	1	166753643	168507052	1753410	21	-1
PIN36	1	174281498	174364031	82534	3	-1
PIN9	1	193917819	194006085	88267	3	-1
PIN51	1	200802005	201052414	250410	6	1
PIN40	1	210567154	210653426	86273	3	-1
PIN_CT32	1	215546310	215633120	86811	3	1
PIN3	1	215546310	215633120	86811	3	1
PIN4	1	215546310	215633120	86811	3	1
PIN9	1	215546310	215633120	86811	3	1
PIN1	1	219749089	220603834	854746	18	-1
PIN_CT13	1	220385389	220443925	58537	3	-1
PIN11	1	220385389	220443925	58537	3	-1
PIN35	1	220385389	220443925	58537	3	-1
PIN41	1	220385389	220443925	58537	3	-1
PIN48	1	220385389	220443925	58537	3	-1
PIN5	1	221144357	221371977	227621	4	-1
PIN47	1	230339209	230537969	198761	3	-1
PIN53	1	231937596	232041399	103804	3	-1
PIN45	1	233833592	234490177	656586	6	-1
PIN_CT25	1	234090076	234490177	400102	3	-1
PIN_CT26	1	234090076	234490177	400102	3	-1
PIN_CT29	1	234090076	234490177	400102	3	-1
PIN_CT32	1	236808959	237589508	780550	12	-1
PIN17	1	237589508	237685531	96024	3	-1
PIN51	1	242911753	243104383	192631	3	1
PIN46	1	244273088	244760285	487198	9	1
PIN_CT30	1	260845866	261422372	576507	15	1
PIN11	2	18878677	20301857	1423181	31	-1
PIN28	2	18878677	20301857	1423181	31	-1
PIN1	2	18903649	19145768	242120	8	-1
PIN13	2	18903649	19145768	242120	8	-1
PIN21	2	18903649	19163821	260173	9	-1
PIN38	2	18903649	19163821	260173	9	-1
PIN47	2	18903649	20301857	1398209	30	-1
PIN44	2	18903649	20767838	1864190	38	-1
PIN51	2	27579879	27637045	57167	3	1
PIN51	2	53563082	53600737	37656	3	1
PIN11	2	58905801	58969655	63855	3	-1
PIN43	2	58905801	58969655	63855	3	-1
PIN47	2	58905801	58969655	63855	3	-1
PIN9	2	58905801	58969655	63855	3	-1
PIN_CT13	2	58905801	58996361	90561	4	-1
PIN21	2	58905801	58996361	90561	4	-1
PIN27	2	58905801	58996361	90561	4	-1
PIN29	2	58905801	58996361	90561	4	-1
PIN33	2	58905801	58996361	90561	4	-1
PIN44	2	58905801	58996361	90561	4	-1
PIN8	2	58905801	58996361	90561	4	-1
PIN28	2	69096177	69201411	105235	3	1
PIN3	2	69096177	69201411	105235	3	1
PIN51	2	69096177	69201411	105235	3	1
PIN27	2	69096177	69594390	498214	9	1
PIN22	2	76732322	76783372	51051	3	-1
PIN28	2	76732322	76836434	104113	5	-1
PIN15	2	78221205	79733979	1512775	32	-1
PIN11	2	79603684	79733979	130296	4	-1
PIN32	2	79603684	79733979	130296	4	-1
PIN43	2	79603684	79733979	130296	4	-1
PIN46	2	79603684	79733979	130296	4	-1
PIN_CT23	2	79645779	79733979	88201	3	-1
PIN_CT25	2	79645779	79733979	88201	3	-1
PIN40	2	79645779	79733979	88201	3	-1
PIN_CT3	2	79678970	79778675	99706	3	-1
PIN47	2	83531972	83644533	112562	4	-1
PIN17	2	83531972	83702496	170525	5	-1
PIN19	2	83531972	83702496	170525	5	-1
PIN34	2	97811722	97914066	102345	3	-1
PIN_CT25	2	98385463	98577670	192208	4	1
PIN_CT12	2	110743186	110941391	198206	6	-1
PIN20	2	115383636	115525483	141848	3	-1
PIN9	2	120383406	120501335	117930	4	-1
PIN48	2	122489988	122716743	226756	3	-1
PIN5	2	122489988	122716743	226756	3	-1
PIN_CT23	2	130606432	130733844	127413	3	1
PIN_CT12	2	132841528	132904756	63229	3	-1
PIN_CT31	2	132841528	132904756	63229	3	-1
PIN_CT3	2	139597601	139718962	121362	3	-1
PIN43	2	145090781	145444039	353259	9	-1
PIN17	2	148618467	148723045	104579	3	-1
PIN19	2	148618467	148723045	104579	3	-1
PIN_CT10	2	160104016	160233220	129205	3	-1
PIN4	2	161578678	161680371	101694	3	-1
PIN5	2	161578678	161680371	101694	3	-1
PIN51	2	161641301	161710993	69693	3	-1
PIN_CT13	2	167765463	167855866	90404	3	-1
PIN1	2	167765463	167855866	90404	3	-1
PIN11	2	167765463	167855866	90404	3	-1
PIN13	2	167765463	167855866	90404	3	-1
PIN15	2	167765463	167855866	90404	3	-1
PIN19	2	167765463	167855866	90404	3	-1
PIN2	2	167765463	167855866	90404	3	-1
PIN20	2	167765463	167855866	90404	3	-1
PIN21	2	167765463	167855866	90404	3	-1
PIN22	2	167765463	167855866	90404	3	-1
PIN24	2	167765463	167855866	90404	3	-1
PIN27	2	167765463	167855866	90404	3	-1
PIN28	2	167765463	167855866	90404	3	-1
PIN29	2	167765463	167855866	90404	3	-1
PIN3	2	167765463	167855866	90404	3	-1
PIN32	2	167765463	167855866	90404	3	-1
PIN40	2	167765463	167855866	90404	3	-1
PIN43	2	167765463	167855866	90404	3	-1
PIN44	2	167765463	167855866	90404	3	-1
PIN45	2	167765463	167855866	90404	3	-1
PIN46	2	167765463	167855866	90404	3	-1
PIN47	2	167765463	167855866	90404	3	-1
PIN48	2	167765463	167855866	90404	3	-1
PIN5	2	167765463	167855866	90404	3	-1
PIN8	2	167765463	167855866	90404	3	-1
PIN9	2	167765463	167855866	90404	3	-1
PIN19	2	169356165	169443127	86963	3	-1
PIN27	2	169356165	169443127	86963	3	-1
PIN36	2	169356165	169443127	86963	3	-1
PIN43	2	169407749	169479946	72198	3	-1
PIN4	2	181475433	181645416	169984	4	-1
PIN21	2	197866290	198155571	289282	5	-1
PIN45	2	197866290	198155571	289282	5	-1
PIN34	2	202755341	202832216	76876	3	-1
PIN21	2	208478108	208676009	197902	7	-1
PIN_CT13	2	208597501	208676009	78509	3	-1
PIN_CT32	2	208597501	208676009	78509	3	-1
PIN1	2	208597501	208676009	78509	3	-1
PIN11	2	208597501	208676009	78509	3	-1
PIN13	2	208597501	208676009	78509	3	-1
PIN15	2	208597501	208676009	78509	3	-1
PIN19	2	208597501	208676009	78509	3	-1
PIN2	2	208597501	208676009	78509	3	-1
PIN20	2	208597501	208676009	78509	3	-1
PIN27	2	208597501	208676009	78509	3	-1
PIN28	2	208597501	208676009	78509	3	-1
PIN29	2	208597501	208676009	78509	3	-1
PIN3	2	208597501	208676009	78509	3	-1
PIN32	2	208597501	208676009	78509	3	-1
PIN33	2	208597501	208676009	78509	3	-1
PIN35	2	208597501	208676009	78509	3	-1
PIN38	2	208597501	208676009	78509	3	-1
PIN4	2	208597501	208676009	78509	3	-1
PIN43	2	208597501	208676009	78509	3	-1
PIN45	2	208597501	208676009	78509	3	-1
PIN46	2	208597501	208676009	78509	3	-1
PIN47	2	208597501	208676009	78509	3	-1
PIN8	2	208597501	208676009	78509	3	-1
PIN9	2	208597501	208676009	78509	3	-1
PIN32	2	213505877	213725334	219458	4	1
PIN21	2	229397259	229423565	26307	3	-1
PIN_CT10	2	248747770	248808654	60885	3	-1
PIN_CT12	2	248747770	248808654	60885	3	-1
PIN_CT23	2	248747770	248808654	60885	3	-1
PIN_CT29	2	248747770	248808654	60885	3	-1
PIN_CT3	2	248747770	248808654	60885	3	-1
PIN_CT31	2	248747770	248808654	60885	3	-1
PIN_CT12	3	143455	4543145	4399691	71	-1
PIN_CT10	3	4543145	4648352	105208	3	1
PIN_CT23	3	4543145	4648352	105208	3	1
PIN_CT25	3	4543145	4648352	105208	3	1
PIN_CT3	3	4543145	4648352	105208	3	1
PIN_CT30	3	4543145	4648352	105208	3	1
PIN_CT33	3	4543145	4648352	105208	3	1
PIN1	3	4543145	4648352	105208	3	1
PIN11	3	4543145	4648352	105208	3	1
PIN15	3	4543145	4648352	105208	3	1
PIN19	3	4543145	4648352	105208	3	1
PIN20	3	4543145	4648352	105208	3	1
PIN22	3	4543145	4648352	105208	3	1
PIN27	3	4543145	4648352	105208	3	1
PIN28	3	4543145	4648352	105208	3	1
PIN3	3	4543145	4648352	105208	3	1
PIN32	3	4543145	4648352	105208	3	1
PIN38	3	4543145	4648352	105208	3	1
PIN44	3	4543145	4648352	105208	3	1
PIN45	3	4543145	4648352	105208	3	1
PIN46	3	4543145	4648352	105208	3	1
PIN47	3	4543145	4648352	105208	3	1
PIN8	3	4543145	4648352	105208	3	1
PIN9	3	4543145	4648352	105208	3	1
PIN_CT26	3	4543145	4700819	157675	5	1
PIN_CT31	3	4543145	4700819	157675	5	1
PIN5	3	4543145	4700819	157675	5	1
PIN51	3	4543145	4700819	157675	5	1
PIN_CT12	3	4636043	4700819	64777	4	1
PIN_CT29	3	4636043	4700819	64777	4	1
PIN13	3	4636043	4700819	64777	4	1
PIN_CT26	3	16641251	16734776	93526	3	1
PIN19	3	22022123	22414892	392770	9	-1
PIN28	3	25354209	25466193	111985	3	-1
PIN29	3	25354209	25466193	111985	3	-1
PIN2	3	40441564	40534487	92924	3	-1
PIN27	3	44037823	44300445	262623	7	-1
PIN3	3	44037823	44341097	303275	8	-1
PIN11	3	52899326	54755148	1855823	29	-1
PIN32	3	56077402	56281318	203917	4	-1
PIN8	3	69614355	69703484	89130	3	-1
PIN_CT26	3	76942186	77108728	166543	5	1
PIN19	3	83174769	83399764	224996	3	-1
PIN22	3	83174769	83399764	224996	3	-1
PIN45	3	83174769	83399764	224996	3	-1
PIN51	3	83174769	83399764	224996	3	-1
PIN_CT3	3	88184583	88234926	50344	3	-1
PIN38	3	88781021	88963785	182765	4	-1
PIN19	3	88781021	89051199	270179	5	-1
PIN27	3	88781021	89051199	270179	5	-1
PIN9	3	88781021	89051199	270179	5	-1
PIN11	3	88917066	89051199	134134	4	-1
PIN32	3	88917066	89051199	134134	4	-1
PIN3	3	92105506	92153927	48422	3	-1
PIN2	3	102483651	102537481	53831	3	-1
PIN51	3	102483651	102537481	53831	3	-1
PIN22	3	118788818	118834445	45628	3	-1
PIN1	3	121863082	121981713	118632	3	-1
PIN44	3	126017480	126077612	60133	3	-1
PIN11	3	135905257	136093681	188425	3	-1
PIN22	3	154871878	154959719	87842	3	-1
PIN28	3	169879948	170022308	142361	3	-1
PIN51	3	182242247	182332151	89905	3	1
PIN53	3	182242247	182332151	89905	3	1
PIN_CT30	3	189329851	189434625	104775	3	-1
PIN35	3	189816778	189921971	105194	3	-1
PIN3	3	198637949	198783633	145685	3	1
PIN_CT31	3	219571081	221415392	1844312	33	-1
PIN_CT12	3	220268626	221415392	1146767	22	-1
PIN_CT31	3	223354728	224166152	811425	8	-1
PIN_CT10	3	223855704	224166152	310449	5	-1
PIN_CT12	3	223855704	224166152	310449	5	-1
PIN_CT32	3	223855704	224166152	310449	5	-1
PIN_CT26	4	6084086	6552065	467980	13	1
PIN_CT13	4	6270072	6552065	281994	7	1
PIN2	4	6416135	6552065	135931	3	1
PIN21	4	17287288	18020422	733135	15	-1
PIN47	4	23534762	23774092	239331	6	-1
PIN13	4	23703578	23877101	173524	3	-1
PIN19	4	23703578	23877101	173524	3	-1
PIN21	4	23703578	23877101	173524	3	-1
PIN27	4	23703578	23877101	173524	3	-1
PIN28	4	23703578	23877101	173524	3	-1
PIN40	4	23703578	23877101	173524	3	-1
PIN43	4	23703578	23877101	173524	3	-1
PIN44	4	23703578	23877101	173524	3	-1
PIN45	4	23703578	23877101	173524	3	-1
PIN1	4	23703578	23958565	254988	4	-1
PIN11	4	23703578	23958565	254988	4	-1
PIN34	4	23703578	23958565	254988	4	-1
PIN41	4	23703578	23958565	254988	4	-1
PIN5	4	23703578	23958565	254988	4	-1
PIN35	4	31601210	31672010	70801	3	-1
PIN19	4	41198737	41327021	128285	3	-1
PIN20	4	41198737	41327021	128285	3	-1
PIN27	4	41198737	41327021	128285	3	-1
PIN32	4	41198737	41327021	128285	3	-1
PIN34	4	41198737	41327021	128285	3	-1
PIN35	4	41198737	41327021	128285	3	-1
PIN38	4	41198737	41327021	128285	3	-1
PIN41	4	41198737	41327021	128285	3	-1
PIN44	4	41198737	41327021	128285	3	-1
PIN46	4	41198737	41327021	128285	3	-1
PIN9	4	41198737	41327021	128285	3	-1
PIN_CT26	4	41198737	41826270	627534	12	-1
PIN2	4	41198737	41874440	675704	13	-1
PIN47	4	41198737	41874440	675704	13	-1
PIN48	4	41198737	41874440	675704	13	-1
PIN_CT13	4	41198737	42004010	805274	14	-1
PIN11	4	41198737	42004010	805274	14	-1
PIN29	4	41303271	41826270	523000	11	-1
PIN_CT33	4	41303271	41874440	571170	12	-1
PIN28	4	41303271	41874440	571170	12	-1
PIN43	4	41303271	41874440	571170	12	-1
PIN36	4	51910543	52818793	908251	20	-1
PIN1	4	52682923	52818793	135871	5	-1
PIN15	4	52682923	52818793	135871	5	-1
PIN20	4	52682923	52818793	135871	5	-1
PIN29	4	52682923	52818793	135871	5	-1
PIN43	4	52682923	52818793	135871	5	-1
PIN46	4	52754629	52818793	64165	3	-1
PIN38	4	53878397	54031986	153590	4	-1
PIN47	4	72771971	72920644	148674	4	-1
PIN46	4	78011517	78097460	85944	3	-1
PIN24	4	85478735	85555797	77063	3	-1
PIN28	4	88656656	88743915	87260	3	-1
PIN1	4	95625736	95835685	209950	3	-1
PIN9	4	98985252	99107504	122253	3	-1
PIN3	4	107694115	107825015	130901	3	-1
PIN2	4	108708406	108760015	51610	3	-1
PIN20	4	108708406	108760015	51610	3	-1
PIN29	4	108708406	108760015	51610	3	-1
PIN35	4	108708406	108760015	51610	3	-1
PIN44	4	108708406	108760015	51610	3	-1
PIN47	4	108708406	108760015	51610	3	-1
PIN9	4	108708406	108898456	190051	7	-1
PIN_CT12	4	111571054	113142352	1571299	20	-1
PIN_CT25	4	112944776	113035189	90414	3	1
PIN_CT12	4	116290623	119253501	2962879	63	-1
PIN_CT31	4	116290623	119253501	2962879	63	-1
PIN_CT26	5	1844788	2102862	258075	6	1
PIN_CT12	5	4365537	4502075	136539	4	-1
PIN_CT10	5	24566920	24781323	214404	5	1
PIN_CT13	5	24566920	24781323	214404	5	1
PIN_CT30	5	24566920	24781323	214404	5	1
PIN17	5	24566920	24781323	214404	5	1
PIN19	5	24566920	24781323	214404	5	1
PIN21	5	24566920	24781323	214404	5	1
PIN22	5	24566920	24781323	214404	5	1
PIN27	5	24566920	24781323	214404	5	1
PIN32	5	24566920	24781323	214404	5	1
PIN33	5	24566920	24781323	214404	5	1
PIN34	5	24566920	24781323	214404	5	1
PIN35	5	24566920	24781323	214404	5	1
PIN46	5	24566920	24781323	214404	5	1
PIN5	5	24566920	24781323	214404	5	1
PIN41	5	30016886	30399556	382671	10	-1
PIN51	5	38870748	38995325	124578	4	-1
PIN24	5	39400849	39585301	184453	3	-1
PIN51	5	43415384	43466435	51052	3	1
PIN_CT31	5	49273490	49383688	110199	3	-1
PIN34	5	73343088	74737341	1394254	31	-1
PIN35	5	73519167	73764894	245728	7	-1
PIN28	5	73586339	73764894	178556	5	-1
PIN45	5	76736076	76876928	140853	3	-1
PIN17	5	80634780	80725404	90625	3	1
PIN51	5	80634780	80725404	90625	3	1
PIN15	5	82479568	83414197	934630	6	-1
PIN2	5	82479568	83414197	934630	6	-1
PIN_CT23	5	82655787	82789657	133871	3	-1
PIN_CT30	5	83583805	83683348	99544	3	1
PIN34	5	95556410	95731940	175531	6	-1
PIN51	5	97402781	97520756	117976	3	1
PIN44	5	97530813	97897179	366367	4	-1
PIN_CT23	5	100088202	100144912	56711	3	1
PIN_CT26	5	100088202	100144912	56711	3	1
PIN_CT32	5	100088202	100144912	56711	3	1
PIN_CT33	5	100088202	100144912	56711	3	1
PIN_CT26	5	101204015	101265722	61708	3	-1
PIN_CT10	5	102785149	102853203	68055	3	-1
PIN_CT29	5	102785149	102853203	68055	3	-1
PIN15	5	103253170	103356599	103430	3	-1
PIN3	5	103253170	103356599	103430	3	-1
PIN43	5	103253170	103356599	103430	3	-1
PIN51	5	103253170	103356599	103430	3	-1
PIN_CT31	6	10207711	10338913	131203	4	-1
PIN_CT30	6	13503490	13856677	353188	12	-1
PIN44	6	13503490	13856677	353188	12	-1
PIN17	6	27720542	28187704	467163	11	-1
PIN53	6	33556885	33632395	75511	3	-1
PIN13	6	33601225	33679804	78580	3	-1
PIN17	6	33601225	33679804	78580	3	-1
PIN19	6	33601225	33679804	78580	3	-1
PIN21	6	33601225	33679804	78580	3	-1
PIN22	6	33601225	33679804	78580	3	-1
PIN3	6	33601225	33679804	78580	3	-1
PIN32	6	33601225	33679804	78580	3	-1
PIN33	6	33601225	33679804	78580	3	-1
PIN34	6	33601225	33679804	78580	3	-1
PIN35	6	33601225	33679804	78580	3	-1
PIN38	6	33601225	33679804	78580	3	-1
PIN4	6	33601225	33679804	78580	3	-1
PIN40	6	33601225	33679804	78580	3	-1
[truncated: 8,209 more rows]

## Sheet: Table S2
Table S2. CNVRs identified in the Sicilian sheep breeds.
CNVR	Chromosome Name	Start Position	End Position	Length (bp)
CNVR_1	1	52854	999877	947024
CNVR_2	1	42856505	42883692	27188
CNVR_3	1	49772455	49897092	124638
CNVR_4	1	52750780	53024458	273679
CNVR_5	1	55702139	55845405	143267
CNVR_6	1	59013931	59181313	167383
CNVR_7	1	78299588	80723243	2423656
CNVR_8	1	78508259	78575361	67103
CNVR_9	1	80801999	81010755	208757
CNVR_10	1	84127512	84294814	167303
CNVR_11	1	85046228	85093711	47484
CNVR_12	1	100661315	100878750	217436
CNVR_13	1	100713451	101012030	298580
CNVR_14	1	129332577	129490684	158108
CNVR_15	1	129411310	130198485	787176
CNVR_16	1	129490684	129692714	202031
CNVR_17	1	153439772	153479906	40135
CNVR_18	1	165187456	165619672	432217
CNVR_19	1	169717039	169783576	66538
CNVR_20	1	169783576	169972881	189306
CNVR_21	1	180543014	180650000	106987
CNVR_22	1	193917819	194006085	88267
CNVR_23	1	200802005	200892001	89997
CNVR_24	1	204866048	205148048	282001
CNVR_25	1	207979233	208136249	157017
CNVR_26	1	212888343	213059159	170817
CNVR_27	1	213015245	213069206	53962
CNVR_28	1	215406484	215546310	139827
CNVR_29	1	215546310	215633120	86811
CNVR_30	1	220385389	220443925	58537
CNVR_31	1	222688903	223149978	461076
CNVR_32	1	238967105	239009120	42016
CNVR_33	1	241212032	241382265	170234
CNVR_34	1	241583858	241653162	69305
CNVR_35	1	244433519	244494879	61361
CNVR_36	1	250134454	250163143	28690
CNVR_37	2	158066	1545361	1387296
CNVR_38	2	18903649	19145768	242120
CNVR_39	2	19038121	19128677	90557
CNVR_40	2	19101369	19145768	44400
CNVR_41	2	58918403	58996361	77959
CNVR_42	2	69096177	69201411	105235
CNVR_43	2	75674121	75745623	71503
CNVR_44	2	77435455	77462741	27287
CNVR_45	2	77462741	77644639	181899
CNVR_46	2	79603684	79733979	130296
CNVR_47	2	85436975	85539011	102037
CNVR_48	2	90205014	90557732	352719
CNVR_49	2	98483096	98577670	94575
CNVR_50	2	99487592	99578900	91309
CNVR_51	2	121841018	122060498	219481
CNVR_52	2	122489988	122716743	226756
CNVR_53	2	122524397	122918820	394424
CNVR_54	2	143693696	143847759	154064
CNVR_55	2	145090781	145398841	308061
CNVR_56	2	149720801	149906101	185301
CNVR_57	2	161578678	161680371	101694
CNVR_58	2	161641301	161710993	69693
CNVR_59	2	167765463	167855866	90404
CNVR_60	2	169356165	169443127	86963
CNVR_61	2	169407749	169479946	72198
CNVR_62	2	187836750	187885054	48305
CNVR_63	2	188042496	188204145	161650
CNVR_64	2	194797883	195290845	492963
CNVR_65	2	202755341	202832216	76876
CNVR_66	2	202773507	202860600	87094
CNVR_67	2	208579059	208671645	92587
CNVR_68	2	208597501	208676009	78509
CNVR_69	2	224180466	224224169	43704
CNVR_70	2	229397259	229423565	26307
CNVR_71	2	248747770	248808654	60885
CNVR_72	3	143455	2815489	2672035
CNVR_73	3	4483359	4636043	152685
CNVR_74	3	4543145	4648352	105208
CNVR_75	3	4636043	4700819	64777
CNVR_76	3	22114278	22305545	191268
CNVR_77	3	52899326	53031320	131995
CNVR_78	3	54368964	54755148	386185
CNVR_79	3	58789027	58913936	124910
CNVR_80	3	65256677	65333600	76924
CNVR_81	3	69665758	69730945	65188
CNVR_82	3	83174769	83399764	224996
CNVR_83	3	88917066	89051199	134134
CNVR_84	3	97495147	97523160	28014
CNVR_85	3	97511107	97564950	53844
CNVR_86	3	110800161	110878376	78216
CNVR_87	3	117540039	117854395	314357
CNVR_88	3	119756384	119832417	76034
CNVR_89	3	120609223	120790632	181410
CNVR_90	3	121508326	121603260	94935
CNVR_91	3	146552297	146631986	79690
CNVR_92	3	166445638	166487854	42217
CNVR_93	3	168414877	168502770	87894
CNVR_94	3	186107351	186265742	158392
CNVR_95	3	198568516	198748863	180348
CNVR_96	3	198637949	198783633	145685
CNVR_97	3	203506041	203632038	125998
CNVR_98	3	218351678	218474244	122567
CNVR_99	3	223883955	224166152	282198
CNVR_100	4	235989	1059579	823591
CNVR_101	4	7164399	7386559	222161
CNVR_102	4	23692103	23774092	81990
CNVR_103	4	23703578	23877101	173524
CNVR_104	4	41198737	41327021	128285
CNVR_105	4	41303271	41356105	52835
CNVR_106	4	52754629	52818793	64165
CNVR_107	4	52682923	52754629	71707
CNVR_108	4	53765513	53878397	112885
CNVR_109	4	53782376	53904920	122545
CNVR_110	4	55523047	55600242	77196
CNVR_111	4	55558437	55644777	86341
CNVR_112	4	56426972	56507531	80560
CNVR_113	4	61926512	62020686	94175
CNVR_114	4	76133786	76228458	94673
CNVR_115	4	83150139	83233975	83837
CNVR_116	4	98985252	99107504	122253
CNVR_117	4	108708406	108760015	51610
CNVR_118	4	108829669	108898456	68788
CNVR_119	4	112944776	113035189	90414
CNVR_120	4	114016245	114110945	94701
CNVR_121	4	117640364	119253501	1613138
CNVR_122	5	1862639	1967727	105089
CNVR_123	5	1967727	2102862	135136
CNVR_124	5	24566920	24781323	214404
CNVR_125	5	30419920	30600343	180424
CNVR_126	5	30506582	30628018	121437
CNVR_127	5	39359550	39479796	120247
CNVR_128	5	39400849	39585301	184453
CNVR_129	5	68809142	68891152	82011
CNVR_130	5	74667017	74737341	70325
CNVR_131	5	76768166	76913678	145513
CNVR_132	5	77888494	78072063	183570
CNVR_133	5	80634780	80725404	90625
CNVR_134	5	82464208	82655787	191580
CNVR_135	5	82479568	83414197	934630
CNVR_136	5	90613401	90749011	135611
CNVR_137	5	90712035	90789295	77261
CNVR_138	5	90991529	91082503	90975
CNVR_139	5	94179309	94240180	60872
CNVR_140	5	95814480	95881956	67477
CNVR_141	5	95841910	95946161	104252
CNVR_142	5	103203824	103304973	101150
CNVR_143	5	103253170	103356599	103430
CNVR_144	6	3486022	3637402	151381
CNVR_145	6	10207711	10304860	97150
CNVR_146	6	14169527	14398382	228856
CNVR_147	6	33556885	33632395	75511
CNVR_148	6	33601225	33679804	78580
CNVR_149	6	42262810	42329047	66238
CNVR_150	6	42329047	42384492	55446
CNVR_151	6	52495875	52597251	101377
CNVR_152	6	57341357	57423499	82143
CNVR_153	6	57360237	57451934	91698
CNVR_154	6	64333917	64377372	43456
CNVR_155	6	64377372	64429829	52458
CNVR_156	6	65097101	65378504	281404
CNVR_157	6	75924393	76010090	85698
CNVR_158	6	79694975	79929733	234759
CNVR_159	6	90354295	90489563	135269
CNVR_160	6	90861638	91012753	151116
CNVR_161	6	91012753	91070635	57883
CNVR_162	6	94012955	94075777	62823
CNVR_163	6	101383953	101422995	39043
CNVR_164	6	103539816	103648995	109180
CNVR_165	6	115029040	116931041	1902002
CNVR_166	7	3206482	3429935	223454
CNVR_167	7	3343864	3486317	142454
CNVR_168	7	15739306	15882783	143478
CNVR_169	7	19581841	19776383	194543
CNVR_170	7	20691591	20784154	92564
CNVR_171	7	22026509	22217201	190693
CNVR_172	7	25270270	25314690	44421
CNVR_173	7	33343254	33450952	107699
CNVR_174	7	48234767	48527034	292268
CNVR_175	7	53411836	53596456	184621
CNVR_176	7	53596456	53702036	105581
CNVR_177	7	59878573	59988329	109757
CNVR_178	7	67395851	67471436	75586
CNVR_179	7	75609378	75995457	386080
CNVR_180	7	79884250	79976213	91964
CNVR_181	7	79959938	79999721	39784
CNVR_182	7	83125319	83180617	55299
CNVR_183	7	87995913	88146625	150713
CNVR_184	7	92933939	93084137	150199
CNVR_185	8	2165227	2642355	477129
CNVR_186	8	5356274	5478333	122060
CNVR_187	8	7647266	8238383	591118
CNVR_188	8	13772486	13875238	102753
CNVR_189	8	18460426	18547098	86673
CNVR_190	8	33855818	33923997	68180
CNVR_191	8	34177033	34260868	83836
CNVR_192	8	36999521	37103576	104056
CNVR_193	8	37075040	37151107	76068
CNVR_194	8	42200311	43463707	1263397
CNVR_195	8	42731703	42994489	262787
CNVR_196	8	42994489	43279409	284921
CNVR_197	8	52676280	52949829	273550
CNVR_198	8	53999261	54076612	77352
CNVR_199	8	56686018	56844164	158147
CNVR_200	8	60767079	60820688	53610
CNVR_201	8	64781334	64914707	133374
CNVR_202	8	67801513	67860233	58721
CNVR_203	8	88564577	90588440	2023864
CNVR_204	9	4802834	4916367	113534
CNVR_205	9	7486802	7838010	351209
CNVR_206	9	10150587	10249644	99058
CNVR_207	9	12063734	12155374	91641
CNVR_208	9	13907523	14303907	396385
CNVR_209	9	51711414	51793854	82441
CNVR_210	9	54383361	54472791	89431
CNVR_211	9	72169170	72375489	206320
CNVR_212	9	86827905	87056637	228733
CNVR_213	10	6941552	7456380	514829
CNVR_214	10	7008793	7839049	830257
CNVR_215	10	21811328	21927581	116254
CNVR_216	10	22235366	22376804	141439
CNVR_217	10	24248950	24300245	51296
CNVR_218	10	27924112	27994797	70686
CNVR_219	10	32232243	32391424	159182
CNVR_220	10	38225013	38514341	289329
CNVR_221	10	39816919	40071898	254980
CNVR_222	10	60754886	60798694	43809
CNVR_223	10	72332318	72399732	67415
CNVR_224	10	79494339	79574706	80368
CNVR_225	10	85945048	86415081	470034
CNVR_226	11	679096	1247213	568118
CNVR_227	11	2971865	3030580	58716
CNVR_228	11	3023829	3043646	19818
CNVR_229	11	14458601	14560495	101895
CNVR_230	11	17484440	17848541	364102
CNVR_231	11	32905812	32942352	36541
CNVR_232	11	33267847	33379161	111315
CNVR_233	11	46951377	47045751	94375
CNVR_234	11	47914867	47979791	64925
CNVR_235	12	8084644	8281364	196721
CNVR_236	12	8139308	8281364	142057
CNVR_237	12	8233942	8353791	119850
CNVR_238	12	28810746	28910000	99255
CNVR_239	12	30111606	30167375	55770
CNVR_240	12	35789583	35818975	29393
CNVR_241	12	35805408	35842247	36840
CNVR_242	12	38218663	38336928	118266
CNVR_243	12	47566434	48655924	1089491
CNVR_244	12	55265991	55405132	139142
CNVR_245	12	56479439	56661745	182307
CNVR_246	12	57709440	57825486	116047
CNVR_247	12	58145018	58309490	164473
CNVR_248	12	58670879	58752009	81131
CNVR_249	12	59440452	59464038	23587
CNVR_250	12	69684590	69817184	132595
CNVR_251	12	78555727	78925714	369988
CNVR_252	13	14203019	14295797	92779
CNVR_253	13	33417627	33580453	162827
CNVR_254	13	43341360	43459395	118036
CNVR_255	13	49444114	49706045	261932
CNVR_256	13	52609476	52651582	42107
CNVR_257	13	75619811	75702438	82628
CNVR_258	13	78004271	78123696	119426
CNVR_259	13	78039755	78189312	149558
CNVR_260	14	2578678	2799654	220977
CNVR_261	14	15008939	15438181	429243
CNVR_262	14	17982653	18259322	276670
CNVR_263	14	24912300	25159878	247579
CNVR_264	14	25691698	25758657	66960
CNVR_265	14	25992214	26012309	20096
CNVR_266	14	35453538	35503742	50205
CNVR_267	14	35490650	35564150	73501
CNVR_268	14	36031629	36151459	119831
CNVR_269	14	46028578	46139892	111315
CNVR_270	15	2191008	2302767	111760
CNVR_271	15	14113242	14315299	202058
CNVR_272	15	34715945	34981477	265533
CNVR_273	15	37456222	37529233	73012
CNVR_274	15	44119026	44258125	139100
CNVR_275	15	49215124	49379760	164637
CNVR_276	15	65522727	65593216	70490
CNVR_277	15	65723092	65827703	104612
CNVR_278	15	65768381	65891441	123061
CNVR_279	15	76646894	76727839	80946
CNVR_280	16	13502925	13707327	204403
CNVR_281	16	24629785	24733470	103686
CNVR_282	16	26941926	26980976	39051
CNVR_283	16	31134853	31260099	125247
CNVR_284	16	47620181	47785437	165257
CNVR_285	16	52425535	52543344	117810
CNVR_286	16	59873385	60069356	195972
CNVR_287	16	71221417	71555691	334275
CNVR_288	17	1147597	1223179	75583
CNVR_289	17	11509841	11702613	192773
CNVR_290	17	24158624	24240466	81843
CNVR_291	17	50815435	51061387	245953
CNVR_292	17	50877607	51134581	256975
CNVR_293	17	70924123	72121029	1196907
CNVR_294	18	9667447	9748678	81232
CNVR_295	18	21423267	21446554	23288
CNVR_296	18	36472813	36787030	314218
CNVR_297	18	38218894	38335671	116778
CNVR_298	18	44104207	44167104	62898
CNVR_299	18	49204059	49718769	514711
CNVR_300	18	50772424	50843879	71456
CNVR_301	18	50843879	50970742	126864
CNVR_302	18	52660160	52750500	90341
CNVR_303	19	8183645	8377038	193394
CNVR_304	19	14452857	14501574	48718
CNVR_305	19	40218104	40476294	258191
CNVR_306	19	43431855	43557374	125520
CNVR_307	19	43721683	43797484	75802
CNVR_308	19	48935564	49706637	771074
CNVR_309	19	58389617	60344597	1954981
CNVR_310	20	216960	758235	541276
CNVR_311	20	4801778	4920522	118745
CNVR_312	20	13977893	14168690	190798
CNVR_313	20	15291693	15415171	123479
CNVR_314	20	17525440	17752977	227538
CNVR_315	20	18543661	18668602	124942
CNVR_316	20	18614012	18689369	75358
CNVR_317	20	19656286	19720769	64484
CNVR_318	20	21334771	21389744	54974
CNVR_319	20	22455462	22788592	333131
CNVR_320	20	23008710	23119987	111278
CNVR_321	20	42859893	42923555	63663
CNVR_322	20	42902671	42965542	62872
CNVR_323	20	49628488	50943810	1315323
CNVR_324	21	2691101	3933621	1242521
CNVR_325	21	11399502	11462498	62997
CNVR_326	21	39871865	39990742	118878
CNVR_327	21	49224437	50029788	805352
CNVR_328	22	259746	529237	269492
CNVR_329	22	12969819	13089948	120130
CNVR_330	22	22656766	22785443	128678
CNVR_331	22	24666417	24764762	98346
CNVR_332	22	25165208	25362759	197552
CNVR_333	22	26900856	26968092	67237
CNVR_334	22	34691761	34757501	65741
CNVR_335	22	34757501	34881877	124377
CNVR_336	22	46261201	46319437	58237
CNVR_337	22	49889567	50824252	934686
CNVR_338	23	306898	384868	77971
CNVR_339	23	8583993	8700371	116379
CNVR_340	23	12624271	13001005	376735
CNVR_341	23	12649375	13001005	351631
CNVR_342	23	12805610	13001005	195396
CNVR_343	23	36583408	36782053	198646
CNVR_344	23	37464041	37597599	133559
CNVR_345	23	40785469	40920221	134753
CNVR_346	23	46479469	46624328	144860
CNVR_347	23	55133637	55179466	45830
CNVR_348	24	56321	1435916	1379596
CNVR_349	24	2381978	2532451	150474
CNVR_350	24	41290265	42027686	737422
CNVR_351	25	6923544	6973999	50456
CNVR_352	25	10977158	11263596	286439
CNVR_353	25	12735426	12825796	90371
CNVR_354	25	13714177	13795161	80985
CNVR_355	25	13785994	13860422	74429
CNVR_356	25	17456762	17613358	156597
CNVR_357	25	18196980	18285902	88923
CNVR_358	25	20985984	21042439	56456
CNVR_359	25	28591610	28708086	116477
CNVR_360	25	33974554	34101263	126710
CNVR_361	26	2030324	2182350	152027
CNVR_362	26	7795690	7910544	114855
CNVR_363	26	8363591	9291253	927663
CNVR_364	26	8317274	8796934	479661
CNVR_365	26	41917475	41980550	63076

## Sheet: Table S3
Table S3. Genes content within the top 10% of CNVRs based on their variances
CNVR	Chr	Start	End	BARB	COM	PIN	SAR	VDB	var	Genes
CNVR_310	20	216960	758235	0	0.74419	0.57447	0	0.14626	0.119007	KHDRBS2, LOC105603637, LOC105603636
CNVR_160	6	90861638	91012753	0	0.65116	0.70213	0.29167	0.08163	0.103127	STBD1, CCDC158, LOC105607835, SHROOM3
CNVR_59	2	167765463	167855866	0.26316	0.81395	0.55319	0.29167	0.07823	0.0822046	LRP1B
CNVR_104	4	41198737	41327021	0	0.62791	0.3617	0	0.12925	0.0728585
CNVR_350	24	41290265	42027686	0	0.11628	0.6383	0	0.09184	0.0715243	INTS1, LOC105604880, MICALL2, LOC105604832, GPR146, C24H7orf50, LOC105604882, LOC101120042, ADAP1, GET4, SUN1, LOC105604834, LOC105604883, LOC105604833, DNAAF5, PDGFA, LOC105604835, LOC105604836, LOC105604837, LOC105604884, FAM20C, LOC105604885, LOC105604839 , LOC105604838, LOC105604840
CNVR_103	4	23703578	23877101	0.47368	0.27907	0.29787	0	0.71769	0.0701686	AGMO
CNVR_74	3	4543145	4648352	0	0.44186	0.57447	0	0.14286	0.0692302	NTNG2, LOC105607231
CNVR_154	6	64333917	64377372	0	0.53488	0.19149	0.54167	0.07823	0.0649507
CNVR_342	23	12805610	13001005	0.52632	0.37209	0	0	0.04422	0.0599272	SYT4
CNVR_68	2	208597501	208676009	0	0.55814	0.53191	0.33333	0.17347	0.0564158	CREB1, METTL21A
CNVR_236	12	8139308	8281364	0.42105	0.2093	0	0.5	0	0.0538878
CNVR_286	16	59873385	60069356	0	0.4186	0.38298	0	0.05442	0.0445785
CNVR_296	18	36472813	36787030	0	0.39535	0.51064	0.20833	0.10204	0.0437405	LOC105603166,LOC105603300, LOC105603165
CNVR_276	15	65522727	65593216	0.47368	0	0	0	0.03401	0.0434949
CNVR_357	25	18196980	18285902	0	0.4186	0.31915	0	0.07823	0.0375095	RTKN2
CNVR_235	12	8084644	8281364	0	0.30233	0.38298	0	0.04082	0.0335726
CNVR_354	25	13714177	13795161	0.42105	0	0	0	0.13946	0.0334745	FXYD4, HNRNPF
CNVR_213	10	6941552	7456380	0	0.34884	0.34043	0	0.04082	0.0331605	LOC101105926
CNVR_185	8	2165227	2642355	0	0.46512	0.31915	0.20833	0.13946	0.031183	FILIP1, LOC105615809, SENP6, LOC105615812, LOC105615811, LOC105615810, MYO6
CNVR_335	22	34757501	34881877	0	0.4186	0.21277	0	0.10204	0.0308328	ATRNL1, LOC101102857
CNVR_148	6	33601225	33679804	0	0	0.38298	0	0.03741	0.0281819	CCSER1, LOC105615447
CNVR_23	1	200802005	200892001	0.26316	0	0	0.33333	0	0.0273005	EPHB3, LOC105602907, LOC105602902
CNVR_25	1	207979233	208136249	0.36842	0	0	0	0	0.0271467	TBL1XR1
CNVR_283	16	31134853	31260099	0.36842	0	0	0	0	0.0271467	NNT, LOC105602669, PAIP1, LOC105602557
CNVR_176	7	53596456	53702036	0	0	0	0.375	0.03741	0.027002	WDR72, LOC105607303
CNVR_244	12	55265991	55405132	0	0	0	0	0.36735	0.0269892	RFWD2, LOC105616551
CNVR_275	15	49215124	49379760	0.36842	0	0	0	0.13265	0.0257788	LOC101123149, LOC101123408, RRM1, LOC105602404, STIM1
CNVR_133	5	80634780	80725404	0.31579	0	0	0.25	0	0.0245499	VCAN
CNVR_245	12	56479439	56661745	0.31579	0	0	0.25	0	0.0245499	BRINP2, LOC105612879
CNVR_309	19	58389617	60344597	0	0.23256	0.40426	0.20833	0.11224	0.0225476	NUP210, LOC105603597, LOC105603598, IQSEC1, ACAD9, LOC105603599, LOC105603628, KIAA1257, EFCC1, RAB43, ISY1, LOC105603601, CNBP, LOC105603600, COPG1, HMCES, LOC101106288, RAB7A, LOC105603602, LOC105603603, RPN1, LOC105603604, GATA2, EEFSEC, LOC105603605, LOC105603606, RUVBL1, SEC61A1, KBTBD12, MGLL, LOC105603630, LOC105603607, ZXDC, SLC41A3, ALDH1L1, LOC105603608, LOC105603609, LOC105603631, KLF1…
CNVR_320	20	23008710	23119987	0.26316	0	0	0.25	0	0.0197716	TFAP2D
CNVR_327	21	49224437	50029788	0	0.27907	0.2766	0	0.09184	0.0197421	LOC105604152, LOC105604153, POLR2L, CD151, CRACR2B, PNPLA2, RPLP2, PIDD1, SLC25A22, PDDC1, TALDO1, EPS8L2, TMEM80, DEAF1, LOC105604156, LOC105604155, LOC105604197, LOC101103359, IRF7, PHRF1, RASSF7, LMNTD2, LRRC56, HRAS, RNH1, LOC105604157, LOC105604158, ANO9, SIGIRR, PKP3, B4GALNT4, LOC105604159, LOC101105867, IFITM3, LOC105604161, IFITM5, LOC105604160, ATHL1, NLRP6, PSMD13, SIRT3, RIC8A, BET1L,…
CNVR_341	23	12649375	13001005	0	0.2093	0.10638	0.33333	0.01701	0.0194512	LOC101104705, SYT4
CNVR_247	12	58145018	58309490	0	0.16279	0.31915	0	0.03401	0.0190683	LOC105608230, LOC105608236, LOC105616558, RALGPS2, ANGPTL1
CNVR_80	3	65256677	65333600	0.26316	0	0	0.20833	0	0.0170485	LOC105612568
CNVR_363	26	8363591	9291253	0	0.16279	0.29787	0	0.04422	0.0165504
CNVR_115	4	83150139	83233975	0	0	0	0.29167	0.03401	0.0162536

## Sheet: Table S4
Table S4. Analysis of molecular variance (AMOVA) showing the partitioning of genetic variation within and between breeds.
Source of variation	df	SS	MS	Est. Var.	%	P
Among pops	4	448540	112135	1847	12	<0.001
Within Pops	422	5850757	13864	13864	88	<0.001
Total	426	6299297		15711
df = degree of freedom, SS = sum of squares; MS = mean of squares; Est. Var. = estimate of variance; % = percentage of total variation; P-value is based on 1,000 permutations
